# Supplementary material for: Automated ensemble assembly and validation of microbial genomes
Source: BMC Bioinformatics. 2014 May 3;15:126. doi: 10.1186/1471-2105-15-126 (PMC4030574; doi:10.1186/1471-2105-15-126)
Supplement: Additional file 1 — Assembly statistics and reference-free validation scores for all assemblers used on the M. tuberculosis dataset. [file 1471-2105-15-126-S1.xlsx]

## Sheet: Sheet2
SAMPLE	ASSEMBLER	KMER	TOTAL_BP In CTG >500bp	#CTG >500bp	N50	READ_LEN	PAIRED?		LAP	ALE	CGAL	SNP	FRCBAM	ORF	N50	REAPR
ERR233346	spades	17	4275097	708	10683	51	0		-8.31158	-3.97019e+07	-820033000	271	None	4307	10924	None
ERR233346	velvet	17	897456	1338	282	51	0		-11.6029	-3.64759e+08	-617550000	4895	None	2957	290	None
ERR233347	spades	25	4301301	786	8970	51	0		-9.06437	-8.33008e+07	-810239000	300	None	4340	9251	None
ERR233347	velvet	25	4165211	1134	5479	51	0		-9.09744	-6.07201e+07	-780165000	643	None	4423	5654	None
ERR233348	spades	17	4270383	806	8571	51	0		-9.29145	-4.18081e+07	-606219000	285	None	4345	8717	None
ERR233348	velvet	17	739949	1110	261	51	0		-11.1866	-2.55193e+08	-537072000	4634	None	2709	270	None
ERR233349	spades	17	4270071	730	9827	51	0		-8.73772	-4.01424e+07	-585279000	268	None	4304	10061	None
ERR233349	velvet	17	845913	1246	280	51	0		-10.6751	-2.28188e+08	-557978000	4885	None	2912	288	None
ERR233350	spades	25	4272597	725	9975	51	0		-8.85613	-7.24147e+07	-824726000	257	None	4276	10314	None
ERR233350	velvet	25	4165213	980	6309	51	0		-8.94759	-8.6555e+07	-811392000	523	None	4346	6544	None
ERR233351	spades	27	4288250	816	9117	51	0		-8.69525	-3.64402e+07	-758770000	301	None	4352	9342	None
ERR233351	velvet	27	4192800	907	6984	51	0		-8.85725	-5.78857e+07	-718462000	475	None	4339	7592	None
ERR233352	spades	19	4232103	785	8727	51	0		-10.0519	-2.3605e+08	-837782000	317	None	4269	9041	None
ERR233352	velvet	19	3285927	2764	1029	51	0		-10.4749	-3.0498e+08	-849661000	1995	None	4946	1077	None
ERR233353	spades	21	4266638	792	8857	51	0		-8.67124	-4.04867e+07	-839240000	290	None	4303	9251	None
ERR233353	velvet	21	3770868	2317	1774	51	0		-9.0424	-1.00561e+08	-815237000	1315	None	4760	1830	None
ERR233354	spades	25	4289060	699	10707	51	0		-8.57663	-3.60549e+07	-814551000	291	None	4294	10998	None
ERR233354	velvet	25	4171208	1016	6106	51	0		-8.6975	-5.42963e+07	-771931000	583	None	4378	6261	None
ERR233355	spades	25	4305645	792	9152	51	0		-8.53986	-2.46463e+07	-573606000	266	None	4356	9228	None
ERR233355	velvet	25	4181595	878	7537	51	0		-8.64082	-3.45694e+07	-531490000	518	None	4285	7807	None
ERR233356	spades	47	5538711	1622	37942	51	0		-8.52802	-1.72425e+08	-1205000000	797	None	5109	38016	None
ERR233356	velvet	47	4248713	1045	6526	51	0		-8.76815	-2.26035e+08	-1050360000	217	None	4471	6610	None
ERR233357	spades	27	4279376	752	9825	51	0		-8.53168	-3.84366e+07	-725043000	269	None	4318	9945	None
ERR233357	velvet	27	4183295	826	8090	51	0		-8.61786	-4.95379e+07	-685009000	445	None	4298	8204	None
ERR233358	spades	23	4260563	906	7996	51	0		-8.78188	-3.76364e+07	-446676000	318	None	4355	8106	None
ERR233358	velvet	23	4118571	1199	5046	51	0		-8.9149	-4.85484e+07	-445425000	607	None	4419	5211	None
ERR233359	spades	23	4247417	789	8883	51	0		-8.76512	-4.20143e+07	-812837000	282	None	4280	9303	None
ERR233359	velvet	23	3997272	1721	2929	51	0		-9.07249	-8.9836e+07	-820565000	868	None	4615	3069	None
ERR233360	spades	27	4268861	822	8464	51	0		-8.72634	-3.8455e+07	-749281000	306	None	4353	8769	None
ERR233360	velvet	27	4186637	970	6709	51	0		-8.97757	-7.04914e+07	-740119000	467	None	4357	7100	None
ERR233361	spades	21	4234006	851	7986	51	0		-8.84797	-4.48475e+07	-694026000	282	None	4326	8327	None
ERR233361	velvet	21	3780055	2327	1759	51	0		-9.13615	-8.71935e+07	-708073000	1230	None	4813	1824	None
ERR233362	spades	25	4248395	825	8351	51	0		-8.82337	-4.95437e+07	-775382000	277	None	4325	8747	None
ERR233362	velvet	25	4120639	1136	5192	51	0		-8.93117	-6.61708e+07	-752014000	641	None	4398	5410	None
ERR233363	spades	19	4270146	778	9426	51	0		-8.59396	-6.11051e+07	-1120760000	311	None	4317	9612	None
ERR233363	velvet	19	3343418	2917	1013	51	0		-10.1896	-2.93278e+08	-932211000	2257	None	5125	1042	None
ERR233364	spades	17	4284314	699	10709	51	0		-8.74981	-4.88545e+07	-1005150000	297	None	4298	10997	None
ERR233364	velvet	17	8888	13	81	51	0		-13.7862	-8.69957e+08	-897849000	8557	None	454	83	None
ERR233365	spades	21	4228943	1020	6613	51	0		-8.70748	-2.64931e+07	-473488000	301	None	4420	6798	None
ERR233365	velvet	21	3853621	2098	2080	51	0		-8.96858	-5.29104e+07	-488300000	990	None	4685	2172	None
ERR233366	spades	17	4249839	712	10402	51	0		-8.7834	-4.88842e+07	-897313000	321	None	4267	10844	None
ERR233366	velvet	17	18940	30	84	51	0		-13.5948	-7.62445e+08	-786191000	8492	None	963	87	None
ERR233367	spades	19	4263157	807	9472	51	0		-8.77662	-4.09599e+07	-751212000	334	None	4326	9921	None
ERR233367	velvet	19	3339931	2815	1043	51	0		-9.29101	-1.16387e+08	-748865000	2148	None	5020	1090	None
ERR233368	spades	25	4234136	938	7299	51	0		-8.73464	-3.38911e+07	-628561000	313	None	4354	7575	None
ERR233368	velvet	25	4113319	1104	5410	51	0		-8.85311	-4.84329e+07	-626720000	611	None	4374	5749	None
ERR233369	spades	19	4245721	799	8739	51	0		-8.85798	-4.88071e+07	-689272000	308	None	4306	8929	None
ERR233369	velvet	19	3265172	2826	976	51	0		-9.37223	-1.20525e+08	-710067000	2002	None	5008	1009	None
ERR233370	spades	17	4257791	765	9512	51	0		-8.7284	-4.47966e+07	-795918000	311	None	4273	9838	None
ERR233370	velvet	17	106749	169	137	51	0		-12.0024	-4.63672e+08	-720212000	7145	None	1260	142	None
ERR233371	spades	25	4298446	391	24379	51	0		-7.88249	-3.1871e+07	-826148000	171	None	4204	24628	None
ERR233371	velvet	25	4224864	429	20618	51	0		-7.96236	-4.3555e+07	-850831000	232	None	4114	20782	None
ERR233372	velvet	31	4284376	312	28922	51	0		-7.8674	-3.34277e+07	-911735000	91	None	4150	29443	None
ERR233372	spades	31	4316376	400	24844	51	0		-7.81	-2.44337e+07	-897025000	185	None	4206	25037	None
ERR233373	spades	45	4319321	294	34510	51	0		-7.81283	-2.28482e+07	-735698000	54	None	4190	34964	None
ERR233373	velvet	45	4255799	996	6522	51	0		-7.88084	-3.24225e+07	-682442000	180	None	4410	6677	None
ERR233374	spades	45	4330484	290	35706	51	0		-7.73232	-1.40081e+07	-799037000	60	None	4186	37229	None
ERR233374	velvet	45	4275863	718	9876	51	0		-7.82202	-2.74104e+07	-735722000	149	None	4341	10226	None
ERR233375	velvet	33	4265714	309	29702	51	0		-8.40945	-1.09379e+08	-855085000	105	None	4140	30725	None
ERR233375	spades	33	4278341	403	23054	51	0		-7.72447	-2.67287e+07	-930484000	229	None	4183	23976	None
ERR233376	spades	27	4278795	395	23227	51	0		-7.78871	-1.39868e+07	-559784000	186	None	4163	24844	None
ERR233376	velvet	27	4246060	403	23584	51	0		-7.84876	-1.93878e+07	-553202000	198	None	4137	24668	None
ERR233377	velvet	33	4314515	299	33028	51	0		-7.86194	-2.82734e+07	-805786000	93	None	4166	33759	None
ERR233377	spades	33	4313011	413	23227	51	0		-7.81429	-2.27187e+07	-835699000	221	None	4181	23462	None
ERR233378	spades	25	4301593	405	23461	51	0		-7.92191	-3.4934e+07	-843107000	206	None	4199	24628	None
ERR233378	velvet	25	4222181	466	18542	51	0		-8.00483	-4.68257e+07	-859848000	261	None	4140	19781	None
ERR233379	spades	37	4293570	362	26670	51	0		-7.80851	-1.40856e+07	-598719000	163	None	4188	26702	None
ERR233379	velvet	37	4274855	344	26428	51	0		-7.83605	-1.70752e+07	-583447000	88	None	4166	26659	None
ERR233380	velvet	35	4303441	310	28514	51	0		-7.91397	-2.89201e+07	-628088000	79	None	4155	28747	None
ERR233380	spades	35	4312661	381	25057	51	0		-7.75257	-1.46769e+07	-632541000	163	None	4202	25252	None
ERR233381	spades	27	4305507	412	23077	51	0		-7.93178	-3.05654e+07	-847266000	241	None	4207	23599	None
ERR233381	velvet	27	4256977	415	22800	51	0		-7.9876	-3.7934e+07	-850049000	179	None	4159	22916	None
ERR233382	spades	23	4270222	400	22767	51	0		-7.62778	-2.46985e+07	-915008000	224	None	4170	23055	None
ERR233382	velvet	23	4177801	559	13464	51	0		-8.65253	-1.25754e+08	-853773000	326	None	4181	13718	None
ERR233383	velvet	31	4266508	316	29594	51	0		-7.89501	-2.89511e+07	-909430000	101	None	4148	29698	None
ERR233383	spades	31	4285875	394	23978	51	0		-7.86939	-2.50373e+07	-917455000	214	None	4188	24379	None
ERR233384	spades	21	4275668	415	22724	51	0		-7.85806	-2.29489e+07	-867350000	227	None	4188	23549	None
ERR233384	velvet	21	4147753	854	7436	51	0		-8.07466	-5.25756e+07	-911986000	520	None	4253	7556	None
ERR233385	spades	25	4284633	410	23084	51	0		-7.95746	-3.32196e+07	-785133000	231	None	4191	23384	None
ERR233385	velvet	25	4211837	446	18262	51	0		-8.04191	-4.40108e+07	-814742000	242	None	4135	18536	None
ERR233386	spades	27	4264052	413	22767	51	0		-7.84324	-1.896e+07	-657006000	206	None	4170	22956	None
ERR233386	velvet	27	4218452	392	22265	51	0		-7.89986	-2.49408e+07	-648263000	151	None	4100	22710	None
ERR233387	velvet	31	4275918	343	27015	51	0		-7.94515	-2.29984e+07	-584322000	114	None	4173	27035	None
ERR233387	spades	31	4285650	422	22767	51	0		-7.91976	-1.72953e+07	-580507000	196	None	4208	22842	None
ERR233388	spades	21	4267606	401	23054	51	0		-7.89218	-2.69823e+07	-966495000	215	None	4173	23603	None
ERR233388	velvet	21	4115610	907	6809	51	0		-8.09208	-6.37483e+07	-998722000	525	None	4226	7138	None
ERR233389	spades	25	4287256	392	23243	51	0		-7.70978	-2.17846e+07	-900388000	197	None	4189	23585	None
ERR233389	velvet	25	4211713	437	19191	51	0		-8.40583	-9.32564e+07	-835373000	221	None	4120	20063	None
ERR233390	spades	27	4287508	402	22767	51	0		-7.88315	-2.67347e+07	-847734000	232	None	4193	22840	None
ERR233390	velvet	27	4234331	397	21429	51	0		-7.94827	-3.54229e+07	-835685000	153	None	4121	21747	None
ERR233391	spades	39	4310614	350	28541	51	0		-7.96138	-3.25456e+07	-743496000	174	None	4217	28647	None
ERR233391	velvet	39	4292729	367	23895	51	0		-7.99265	-3.69615e+07	-737516000	97	None	4205	25063	None
ERR238745	spades	19	3217613	2253	1218	76	0		-14.5822	-1.03971e+07	-285224000	919	None	4350	1464	None
ERR238745	velvet	19	0	0	58	76	0		-17.9551	-1.68202e+08	nan	264	None	31	59	None
ERR238746	spades	31	4100693	1103	5992	76	0		-12.6444	-3.72394e+07	-892479000	503	None	4380	6656	None
ERR238746	velvet	31	3758002	2272	1824	76	0		-12.9621	-7.36275e+07	-815348000	2750	None	4751	2026	None
ERR234097	spades	37	4298152	206	54692	108	1		-15.3381	-3.99636e+07	-136488000	111	13017	4150	54692	91.88
ERR234097	masurca	37	4418421	223	51511	108	1		-15.3755	-3.68953e+07	-135612000	1632	13053	4318	51511	89.43
ERR234097	velvet	37	4225536	353	22001	108	1		-15.3672	-5.25302e+07	-151388000	326	13000	4164	22671	91.97
ERR234098	spades	19	4308024	179	64077	95	1		-16.3418	-4.61729e+08	-475267000	88	12601	4114	67446	93.07
ERR234098	masurca	19	4257773	173	56761	95	1		-16.3942	-5.11804e+08	-552976000	868	13129	4185	63129	89.97
ERR234098	velvet	19	0	0	0	95	1		None	None	None	None	None	None	None	None
ERR234099	spades	85	4380433	201	55108	108	1		-15.3462	-6.70678e+07	-179704000	84	21266	4207	55483	89.01
ERR234099	masurca	85	4390627	295	38624	108	1		-15.5024	-6.95112e+07	-205061000	3941	20819	4258	39312	89.65
ERR234099	velvet	85	4265972	492	15052	108	1		-15.3536	-7.61757e+07	-215289000	162	20453	4203	15747	91.87
ERR234100	spades	29	4360281	183	57550	92	1		-16.0642	-3.74886e+08	-404964000	101	15901	4182	59088	91.5
ERR234100	masurca	29	4404004	196	62191	92	1		-16.0998	-3.88282e+08	-411724000	1447	16696	4337	64747	89.84
ERR234100	velvet	29	1908520	2459	448	92	1		-17.2538	-1.50631e+09	-1214540000	3401	19362	5424	462	20.34
ERR234101	masurca	19	4372254	302	32040	114	1		-17.8211	-8.39435e+07	-84284500	240	437	4254	32466	89.25
ERR234101	spades	19	4295830	399	19351	114	1		-17.8237	-8.71984e+07	-86878600	114	309	4220	20021	86.71
ERR234101	velvet	19	0	0	72	114	1		-17.9999	-2.59337e+08	-214635000	4	33	269	72	None
ERR234102	spades	21	4355984	170	64077	93	1		-16.4532	-6.27364e+08	-658122000	78	16736	4168	64304	93.09
ERR234102	masurca	21	4288478	267	32670	93	1		-16.5202	-7.16717e+08	-816949000	1596	16578	4614	34147	91.49
ERR234102	velvet	21	0	0	0	93	1		None	None	None	None	None	None	None	None
ERR234103	spades	19	4287532	237	37520	115	1		-17.4277	-9.82719e+07	-91830500	113	506	4129	38149	34.26
ERR234103	masurca	19	4356169	245	39995	115	1		-17.429	-9.87506e+07	-96355600	242	583	4175	41286	33.56
ERR234103	velvet	19	503	1	70	115	1		-17.9998	-3.3985e+08	-319337000	3	54	340	70	None
ERR234104	masurca	23	4393257	453	17005	115	1		-17.7862	-7.23921e+07	-69926700	247	331	4345	17627	87.79
ERR234104	spades	23	4266459	577	12314	115	1		-17.7897	-7.58578e+07	-72796000	142	255	4298	13194	84.9
ERR234104	velvet	23	3797479	1923	2282	115	1		-17.8081	-9.79128e+07	-96778200	823	759	4459	2431	60.85
ERR234105	masurca	19	4366097	260	33361	114	1		-17.5845	-8.56111e+07	-79744100	253	1610	4228	34622	20.44
ERR234105	spades	19	4322072	278	30574	114	1		-17.589	-8.82213e+07	-81783000	148	1506	4198	30658	20.25
ERR234105	velvet	19	507	1	69	114	1		-17.9994	-3.04017e+08	-313814000	10	208	447	70	None
ERR234106	spades	69	4283673	154	66280	108	1		-15.2718	-3.29883e+07	-130782000	67	12398	4096	68486	93.24
ERR234106	masurca	69	4367052	176	55354	108	1		-15.3716	-3.14571e+07	-132772000	3160	12273	4183	57074	92.05
ERR234106	velvet	69	4246981	276	29360	108	1		-15.2802	-3.88583e+07	-139236000	125	12288	4102	30632	94.43
ERR234107	spades	23	4275550	267	31745	115	1		-17.654	-8.84148e+07	-86516000	108	1681	4143	32369	15.68
ERR234107	masurca	23	4502014	299	35325	115	1		-17.6501	-8.67601e+07	-83765500	261	1870	4353	35471	14.95
ERR234107	velvet	23	3943910	1685	2900	115	1		-17.6895	-1.22637e+08	-119323000	1123	2450	4503	2985	13.44
ERR234108	spades	35	4330416	175	61209	95	1		-15.9952	-5.23618e+08	-590029000	86	11970	4151	64081	93.61
ERR234108	masurca	35	4333492	154	99665	95	1		-16.0506	-5.7174e+08	-666750000	1480	12769	4446	99758	90.34
ERR234108	velvet	35	4255453	710	9682	95	1		-16.1392	-6.812e+08	-694246000	2457	11739	4370	10506	86.8
ERR234109	spades	23	4349298	253	44898	108	1		-15.0085	-6.27423e+07	-155456000	192	21083	4248	45296	86.77
ERR234109	masurca	23	4446762	358	35620	108	1		-15.0783	-7.02879e+07	-183457000	1403	20679	4363	37720	85.83
ERR234109	velvet	23	4088786	1066	5921	108	1		-15.2721	-1.44489e+08	-196376000	2069	21099	4325	6039	81.63
ERR234110	spades	29	4335843	188	63932	94	1		-16.6486	-7.99125e+08	-855701000	0	13546	4150	66808	None
ERR234110	velvet	29	577	1	78	94	1		-17.9999	-2.90529e+09	-2743550000	0	787	154	80	None
ERR234111	spades	49	4326927	216	54756	108	1		-15.2403	-1.04109e+08	-218664000	142	17445	4187	57732	93.08
ERR234111	masurca	49	4466331	340	37763	108	1		-15.2561	-1.08875e+08	-226497000	872	17325	4390	38732	90.04
ERR234111	velvet	49	4242226	338	22817	108	1		-15.2608	-1.18689e+08	-234502000	352	16942	4175	24234	94.63
ERR234112	spades	27	4314275	172	63989	95	1		-16.3239	-5.5319e+08	-588336000	76	11874	4119	66723	93.81
ERR234112	masurca	27	4345252	173	60363	95	1		-16.3445	-5.81242e+08	-611976000	867	12904	4288	62469	89.95
ERR234112	velvet	27	0	0	0	95	1		None	None	None	None	None	None	None	None
ERR234113	spades	57	4338788	196	50954	108	1		-15.5052	-5.71194e+07	-89468300	75	16548	4164	50954	91.77
ERR234113	masurca	57	4438969	249	41433	108	1		-15.5132	-5.29563e+07	-155539000	929	16698	4296	41433	91.77
ERR234113	velvet	57	4283763	286	28618	108	1		-15.5058	-5.69663e+07	-130328000	99	16222	4152	28618	94.45
ERR234114	spades	51	4313019	162	62218	114	1		-15.2624	-2.27342e+08	-231284000	90	1398	4126	64105	88.56
ERR234114	masurca	51	4477754	274	48648	114	1		-15.2468	-2.27949e+08	-223944000	99	2074	4334	50749	86.17
ERR234114	velvet	51	4155115	359	18906	114	1		-15.2986	-2.48833e+08	-265987000	242	1087	4067	19747	89.99
ERR234115	spades	29	4307245	202	51119	95	1		-16.039	-1.48452e+08	-175731000	85	718	4131	53751	89.9
ERR234115	masurca	29	4390266	234	48448	95	1		-16.0768	-1.55431e+08	-181200000	1477	1218	4288	48774	86.36
ERR234115	velvet	29	4118753	997	6349	95	1		-16.1743	-2.18369e+08	-227992000	1134	1236	4379	6588	79.83
ERR234116	spades	67	4386335	174	55864	113	1		-14.9068	-1.84641e+08	-181511000	71	1005	4215	57016	85.76
ERR234116	masurca	67	4426285	251	43406	113	1		-14.8987	-1.78135e+08	-174895000	418	1339	4255	44496	87.78
ERR234116	velvet	67	4229764	317	23104	113	1		-14.9182	-1.89229e+08	-191896000	130	686	4097	23780	90.58
ERR234117	spades	35	4352258	164	64416	94	1		-15.362	-4.7679e+08	-583269000	78	12198	4160	64657	93.29
ERR234117	velvet	35	4193335	852	7504	94	1		-15.5226	-6.47896e+08	-703444000	2008	11671	4386	7856	86.85
ERR234118	spades	23	4321483	168	63964	94	1		-15.588	-4.66138e+08	-551817000	77	12048	4109	64180	94.03
ERR234118	masurca	23	4384136	222	47418	94	1		-15.6291	-4.85466e+08	-550318000	1434	13110	4508	48329	89.69
ERR234118	velvet	23	540	1	76	94	1		-17.9999	-2.53392e+09	-2343980000	3	62	98	77	None
ERR234119	spades	17	4351893	154	70966	93	1		-16.0552	-6.28109e+08	-677574000	68	16556	4139	74735	93.07
ERR234119	masurca	17	4027103	1907	2249	93	1		-16.6537	-1.41104e+09	-1623730000	2546	14659	5000	2342	73.45
ERR234119	velvet	17	0	0	0	93	1		None	None	None	None	None	None	None	None
ERR234120	spades	27	4322465	160	65791	93	1		-15.9307	-5.69426e+08	-637966000	90	12795	4124	70966	94.43
ERR234120	masurca	27	4078655	179	44261	93	1		-16.1012	-7.85388e+08	-1004430000	1666	13258	4299	48611	91.27
ERR234120	velvet	27	0	0	76	93	1		-17.9995	-3.29253e+09	-3070580000	19	643	84	77	None
ERR234121	spades	27	4305575	185	58645	92	1		-15.6138	-1.94616e+08	-232613000	96	15337	4129	63696	92.97
ERR234121	masurca	27	4364719	183	56958	92	1		-15.6752	-2.09884e+08	-240514000	1828	16339	4310	57420	89.2
ERR234121	velvet	27	4136277	1057	5796	92	1		-15.8126	-2.8947e+08	-294834000	2600	15294	4471	6151	83.22
ERR234122	spades	47	4348532	143	80922	95	1		-15.5326	-2.08615e+08	-254871000	47	11430	4138	80922	93.9
ERR234122	masurca	47	4377893	137	106228	95	1		-15.6294	-2.32117e+08	-274998000	2135	12343	4304	106228	89.71
ERR234122	velvet	47	4257911	430	16933	95	1		-15.5873	-2.52484e+08	-292964000	322	11039	4205	17173	91.17
ERR234123	spades	65	4461261	171	61354	113	1		-15.1452	-1.80794e+08	-177705000	83	669	4258	64141	83.4
ERR234123	masurca	65	4411552	240	44919	113	1		-15.147	-1.76756e+08	-179615000	339	909	4271	46133	88.25
ERR234123	velvet	65	4226047	307	23495	113	1		-15.1601	-1.85388e+08	-188538000	133	447	4086	24567	90.78
ERR234124	spades	57	4441598	153	70885	112	1		-15.4105	-1.77172e+08	-169691000	87	578	4212	72943	84.49
ERR234124	masurca	57	4436431	228	52646	112	1		-15.4046	-1.72814e+08	-165677000	245	704	4276	53039	88.05
ERR234124	velvet	57	4229944	284	25415	112	1		-15.4265	-1.82264e+08	-182071000	130	364	4060	26903	90.65
ERR234125	spades	23	4328605	533	13798	94	1		-17.594	-4.76103e+08	-442839000	280	16555	4313	14853	61.52
ERR234125	masurca	23	4368341	411	20660	94	1		-17.6094	-4.83277e+08	-449040000	2348	17661	4520	22570	58.95
ERR234125	velvet	23	0	0	0	94	1		None	None	None	None	None	None	None	None
ERR234126	spades	21	4311719	480	15144	94	1		-17.5664	-5.3108e+08	-511418000	336	12684	4290	16678	65.53
ERR234126	masurca	21	4242345	295	29029	94	1		-17.5893	-5.70054e+08	-560130000	2173	14032	4442	31631	62.55
ERR234126	velvet	21	0	0	0	94	1		None	None	None	None	None	None	None	None
ERR234127	masurca	17	4278589	481	15677	93	1		-17.6091	-2.69315e+08	-260924000	461	14801	4298	16329	42.98
ERR234127	spades	17	4233296	775	8871	93	1		-17.6136	-2.81819e+08	-271441000	256	14707	4396	9217	41.62
ERR234127	velvet	17	0	0	0	93	1		-18	-5.56681e+08	-1068050000	0	69	5	0	None
ERR234128	masurca	19	4297306	314	24000	92	1		-17.5765	-6.37294e+08	-607885000	1389	15063	4356	25270	67.61
ERR234128	spades	19	4291525	517	15167	92	1		-17.5726	-6.45648e+08	-613805000	371	14787	4288	16367	67.03
ERR234128	velvet	19	0	0	0	92	1		None	None	None	None	None	None	None	None
ERR234129	spades	29	4298640	191	58867	92	1		-15.8412	-1.87535e+08	-216618000	88	15093	4119	60400	93.86
ERR234129	masurca	29	4377369	198	50106	92	1		-15.9032	-1.98721e+08	-223351000	2010	15701	4343	50895	89.97
ERR234129	velvet	29	4109904	1041	5588	92	1		-15.9866	-2.74265e+08	-278686000	1820	15212	4438	5865	83.81
ERR234130	spades	47	4293615	147	69384	112	1		-15.2326	-1.61867e+08	-165395000	99	450	4093	70156	91.61
ERR234130	masurca	47	4788691	244	61583	112	1		-15.2252	-1.76507e+08	-160429000	275	816	4660	63948	81.59
ERR234130	velvet	47	4209123	280	25630	112	1		-15.2607	-1.77534e+08	-182598000	200	336	4090	25943	91.33
ERR234131	masurca	31	4408853	248	55134	119	1		-16.5731	-2.7531e+08	-280233000	1115	932	4227	57114	86.48
ERR234131	spades	31	4373929	279	53714	119	1		-16.5582	-2.78965e+08	-280685000	248	698	4177	55944	83.97
ERR234131	velvet	31	1275232	1732	327	119	1		-17.7303	-1.01356e+09	-1114920000	3153	6448	5226	338	4.18
ERR234132	masurca	43	4493805	292	44943	115	1		-15.2667	-2.29703e+08	-250593000	87	843	4347	45084	86.75
ERR234132	spades	43	4418026	170	58367	115	1		-15.2832	-2.32554e+08	-250541000	126	567	4214	62531	86.37
ERR234132	velvet	43	4141647	439	15990	115	1		-15.344	-2.57066e+08	-284958000	379	422	4101	16149	89.98
ERR234133	spades	23	4335927	174	70964	94	1		-16.3613	-1.22101e+09	-1255790000	95	16403	4154	71431	92.37
ERR234134	spades	19	4314378	157	71177	95	1		-15.9944	-5.30784e+08	-604125000	77	11952	4099	72489	93.83
ERR234135	spades	45	4407432	159	69370	115	1		-15.1141	-2.09868e+08	-225408000	110	681	4204	70152	86.52
ERR234135	masurca	45	4459565	284	45137	115	1		-15.117	-2.12767e+08	-235968000	96	962	4327	48698	87.95
ERR234135	velvet	45	4142187	430	15700	115	1		-15.1655	-2.33132e+08	-260049000	301	494	4085	16291	89.65
ERR234136	spades	31	4327202	175	64077	115	1		-16.4349	-2.13419e+08	-222500000	117	10852	4140	64170	89.2
ERR234136	masurca	31	4458476	256	48216	115	1		-16.433	-2.12459e+08	-221343000	381	11235	4323	48417	87.92
ERR234136	velvet	31	4155522	720	9004	115	1		-16.5272	-2.46932e+08	-250060000	1826	10312	4197	9178	86.37
ERR234137	spades	21	4323153	211	44834	95	1		-15.6738	-8.38282e+07	-93432100	79	1073	4152	47295	86.14
ERR234137	masurca	21	4430309	257	42333	95	1		-15.6883	-8.27656e+07	-91297200	967	1217	4268	43870	84.85
ERR234137	velvet	21	3881955	2136	2070	95	1		-16.2004	-1.93637e+08	-169780000	1841	2501	4769	2197	59.31
ERR234138	spades	19	4384564	339	27033	99	1		-17.5109	-1.39239e+09	-1427430000	287	12338	4258	31008	77.69
ERR234139	spades	21	4187776	1092	5578	92	1		-17.7153	-4.33668e+08	-422260000	385	12590	4520	6120	33.53
ERR234139	masurca	21	4417928	626	13507	92	1		-17.7121	-4.06811e+08	-389418000	1315	13344	4547	13946	33.13
ERR234139	velvet	21	0	0	0	92	1		None	None	None	None	None	None	None	None
ERR234140	spades	39	4328870	179	56391	114	1		-15.0244	-2.18285e+08	-227423000	95	2844	4133	57254	87.52
ERR234140	masurca	39	4513080	306	41738	114	1		-15.0103	-2.21607e+08	-227310000	92	3507	4383	43429	86.31
ERR234140	velvet	39	4098363	560	11906	114	1		-15.1054	-2.56748e+08	-273153000	483	2215	4121	12219	88.4
ERR234141	spades	25	4287136	183	55771	115	1		-16.2855	-1.18016e+08	-112968000	131	12574	4111	61054	90.56
ERR234141	masurca	25	4527025	293	45374	115	1		-16.2995	-1.24468e+08	-120953000	333	12968	4368	47085	84.2
ERR234141	velvet	25	4124897	827	7864	115	1		-16.3821	-1.48626e+08	-136818000	1896	12749	4325	8274	84.47
ERR234142	spades	19	4164634	859	7796	100	1		-17.6173	-2.75017e+08	-245867000	401	14820	4349	8414	50.01
ERR234142	masurca	19	4283190	929	7511	100	1		-17.6273	-2.75251e+08	-251754000	1787	14481	4488	8212	47.16
ERR234142	velvet	19	0	0	0	100	1		None	None	None	None	None	None	None	None
ERR234143	spades	23	4316277	297	29124	100	1		-17.6985	-2.29915e+08	-212250000	240	15501	4212	30416	43.67
ERR234143	masurca	23	4543802	471	24386	100	1		-17.7067	-2.36258e+08	-220159000	555	19794	4494	25152	40.1
ERR234143	velvet	23	0	0	0	100	1		None	None	None	None	None	None	None	None
ERR234144	spades	23	4222546	587	12589	100	1		-17.6139	-2.98487e+08	-271916000	359	8782	4298	13103	42.32
ERR234144	masurca	23	4404392	749	11134	100	1		-17.6227	-3.06122e+08	-279622000	1779	18734	4484	11828	38.96
ERR234144	velvet	23	0	0	0	100	1		None	None	None	None	None	None	None	None
ERR234145	spades	21	4062540	1056	5936	100	1		-17.5099	-2.34153e+08	-205690000	627	19764	4341	6581	49.33
ERR234145	masurca	21	4268313	1112	6219	100	1		-17.5312	-2.36948e+08	-221477000	1175	14538	4539	6926	45.48
ERR234145	velvet	21	0	0	0	100	1		None	None	None	None	None	None	None	None
ERR234146	spades	23	4342916	285	34970	100	1		-17.6901	-2.93584e+08	-269689000	245	20652	4217	35918	48.55
ERR234146	masurca	23	4527223	482	21518	100	1		-17.7007	-3.04032e+08	-283907000	1900	20013	4465	21830	44.25
ERR234146	velvet	23	0	0	0	100	1		None	None	None	None	None	None	None	None
ERR234147	spades	25	4307326	258	38721	100	1		-17.5959	-2.70116e+08	-252168000	228	20660	4177	38811	56.01
ERR234147	masurca	25	4554998	449	26887	100	1		-17.604	-2.77503e+08	-263367000	1499	19898	4516	27055	49.97
ERR234147	velvet	25	2657	5	96	100	1		-17.9642	-9.80919e+08	-616478000	4796	22163	859	97	None
ERR234148	spades	31	4313826	264	39222	100	1		-17.7154	-3.09762e+08	-280628000	218	20575	4175	39486	49.39
ERR234148	masurca	31	4493151	364	28556	100	1		-17.7186	-3.09114e+08	-278238000	1369	19815	4354	30024	45.76
ERR234148	velvet	31	4077499	1210	4644	100	1		-17.7216	-3.51617e+08	-311442000	1650	19585	4366	4857	48.13
ERR234149	spades	19	4304432	256	37138	100	1		-17.6777	-3.05721e+08	-284799000	209	10373	4185	37953	55.12
ERR234149	masurca	19	4448404	380	23800	100	1		-17.6843	-3.09602e+08	-291123000	1771	19478	4388	24257	51.63
ERR234149	velvet	19	0	0	0	100	1		None	None	None	None	None	None	None	None
ERR234150	spades	21	4262145	315	28095	100	1		-17.6704	-2.12656e+08	-193799000	207	9890	4158	28912	36.5
ERR234150	masurca	21	4467235	444	21243	100	1		-17.6771	-2.159e+08	-196752000	1256	19423	4419	21792	33.66
ERR234150	velvet	21	0	0	0	100	1		None	None	None	None	None	None	None	None
ERR234151	spades	23	4216865	353	23139	100	1		-17.3969	-2.93627e+08	-267336000	306	9475	4118	24405	42.17
ERR234151	masurca	23	4313185	528	16400	100	1		-17.4282	-3.32789e+08	-346448000	1622	8595	4270	16919	38.51
ERR234151	velvet	23	0	0	0	100	1		None	None	None	None	None	None	None	None
ERR234152	spades	23	9590812	836	58740	98	1		-16.5916	-1.05546e+08	-632604000	160	39798	9085	67129	44.99
ERR234152	masurca	23	7377339	928	40323	98	1		-17.2945	-1.13941e+09	-3317050000	956	31084	6943	46306	61.4
ERR234152	velvet	23	3107127	3439	729	98	1		-17.8753	-1.91321e+09	-3620960000	615	16763	15167	855	7.79
ERR234153	spades	21	4127475	877	7774	100	1		-17.4715	-2.81827e+08	-242992000	623	21298	4334	8529	60.35
ERR234153	masurca	21	4287309	952	7162	100	1		-17.5008	-2.92577e+08	-266596000	2326	16588	4522	7879	57.35
ERR234153	velvet	21	0	0	75	100	1		-17.9996	-1.06315e+09	-1016760000	77	770	90	76	None
ERR234154	spades	31	4298908	204	49381	108	1		-16.0906	-6.54564e+07	-212546000	135	16175	4111	54737	94.23
ERR234154	masurca	31	4300929	181	58387	108	1		-16.1487	-8.96258e+07	-239564000	1650	16910	4242	58799	90.09
ERR234154	velvet	31	4148546	748	8992	108	1		-16.1507	-1.11032e+08	-246473000	1236	15453	4290	9529	91.24
ERR234155	spades	37	4304071	184	55857	108	1		-16.2831	-6.00868e+07	-194574000	99	16283	4115	57171	93.63
ERR234155	masurca	37	4340924	160	70354	108	1		-16.3253	-6.85558e+07	-203467000	1823	16859	4246	71171	90.51
ERR234155	velvet	37	4182680	561	12381	108	1		-16.3145	-8.93833e+07	-219699000	606	15557	4193	12907	92.65
ERR234156	spades	43	4334034	174	57267	108	1		-16.1109	-4.07807e+07	-135806000	83	16388	4136	57560	92.04
ERR234156	masurca	43	4373573	198	51734	108	1		-16.1651	-4.16707e+07	-134747000	2282	16680	4280	53874	90.36
ERR234156	velvet	43	4233869	305	25357	108	1		-16.1261	-5.0062e+07	-144366000	221	15883	4113	26189	93.49
ERR234157	spades	59	4294618	181	51451	108	1		-16.0821	-4.2211e+07	-151381000	87	16251	4096	56995	90.79
ERR234157	masurca	59	4360068	273	32142	108	1		-16.2089	-4.595e+07	-153144000	4865	16425	4319	33352	87.02
ERR234157	velvet	59	4220087	392	18742	108	1		-16.0912	-5.10235e+07	-162601000	138	15763	4135	19263	91.32
ERR234158	spades	25	4131589	920	7224	100	1		-17.4642	-2.11737e+08	-185668000	506	17262	4349	8178	54.39
ERR234158	masurca	25	4364759	1102	6787	100	1		-17.471	-2.13262e+08	-191037000	1456	16684	4639	7719	50.71
ERR234158	velvet	25	3707456	1764	2526	100	1		-17.5052	-2.68614e+08	-224202000	2725	16718	4401	2850	51.17
ERR234159	spades	19	3951000	1104	5376	100	1		-17.4535	-2.79598e+08	-224242000	703	16625	4262	6524	51.78
ERR234159	masurca	19	4057899	1210	5077	100	1		-17.4773	-2.81788e+08	-239759000	1943	17060	4444	6174	49.4
ERR234159	velvet	19	0	0	0	100	1		None	None	None	None	None	None	None	None
ERR234160	spades	39	4286793	269	33109	108	1		-16.1492	-4.2944e+07	-132629000	132	16240	4164	34456	88.98
ERR234160	masurca	39	4354404	333	26800	108	1		-16.1998	-4.39937e+07	-135426000	2102	16523	4353	27010	85.84
ERR234160	velvet	39	4123047	508	13333	108	1		-16.1718	-5.98979e+07	-152023000	385	15411	4166	14373	89.92
ERR234161	spades	27	4275072	205	44902	108	1		-16.1434	-2.85598e+07	-87132100	100	16129	4148	47111	87.53
ERR234161	masurca	27	4307809	228	38126	108	1		-16.1952	-2.84407e+07	-87925500	1929	16358	4236	39800	85.9
ERR234161	velvet	27	4052062	795	7831	108	1		-16.204	-4.90871e+07	-104673000	855	15068	4206	8329	87.92
ERR234162	spades	53	4350371	171	64157	108	1		-16.1469	-7.69324e+07	-246160000	75	16475	4179	65381	93.62
ERR234162	masurca	53	4336121	159	65822	108	1		-16.2145	-9.35987e+07	-269480000	2320	16846	4264	68367	92.12
ERR234162	velvet	53	4267744	251	31791	108	1		-16.1573	-8.70301e+07	-256835000	171	16022	4130	33659	95.35
ERR234163	spades	59	4353796	163	69967	108	1		-17.5074	-3.03071e+08	-291362000	108	21945	4140	74711	89.77
ERR234163	masurca	59	4441233	455	18942	108	1		-17.5421	-3.12845e+08	-291197000	3297	21370	4438	19437	86.7
ERR234163	velvet	59	4221285	255	31232	108	1		-17.5118	-3.09501e+08	-297602000	227	21271	4064	31250	92.57
ERR234164	spades	29	4305835	204	54658	108	1		-16.2787	-5.71471e+07	-174693000	108	16321	4149	54849	91.05
ERR234164	masurca	29	4383816	210	54020	108	1		-16.3087	-5.95763e+07	-172513000	1851	17165	4278	57141	87.75
ERR234164	velvet	29	4095462	880	7471	108	1		-16.346	-1.02794e+08	-207590000	1395	15378	4275	7765	88.51
ERR234165	spades	47	4311839	212	44792	108	1		-16.1319	-7.07719e+07	-226731000	113	16455	4144	48402	87.77
ERR234165	masurca	47	4366525	302	28127	108	1		-16.1779	-7.63781e+07	-224493000	2112	16978	4304	30052	85.56
ERR234165	velvet	47	4180447	428	16811	108	1		-16.151	-9.07642e+07	-249216000	303	15691	4110	17523	89.19
ERR234166	spades	35	4303043	235	39448	108	1		-16.4072	-6.97285e+07	-114701000	107	16262	4225	43433	88.5
ERR234166	masurca	35	4465623	374	24841	108	1		-16.4125	-7.1279e+07	-116081000	545	17095	4442	25686	83.78
ERR234166	velvet	35	4110415	907	6983	108	1		-16.4538	-8.75091e+07	-125421000	662	15460	4330	7055	86.7
ERR234167	spades	27	4341240	188	58292	108	1		-16.3322	-5.74501e+07	-105533000	95	16334	4170	58292	90.22
ERR234167	masurca	27	4544705	313	36239	108	1		-16.377	-6.49686e+07	-117254000	1068	17076	4511	36384	83.39
ERR234167	velvet	27	4186953	831	8544	108	1		-16.4065	-8.17937e+07	-121548000	880	15917	4284	8640	85.85
ERR234168	spades	33	4376539	235	42497	108	1		-16.3098	-4.2435e+07	-126612000	144	16507	4219	43392	85.73
ERR234168	masurca	33	4371264	268	32520	108	1		-16.3559	-4.05829e+07	-128081000	2245	16693	4298	33753	85.97
ERR234168	velvet	33	4135283	649	9921	108	1		-16.3446	-6.21092e+07	-147625000	691	15361	4220	10166	88.56
ERR234169	spades	21	4240596	514	14881	100	1		-17.5268	-1.70559e+08	-163370000	288	9547	4263	15554	57.86
ERR234169	masurca	21	4420112	611	13094	100	1		-17.5324	-1.70706e+08	-164212000	1227	19258	4476	13497	52.62
ERR234169	velvet	21	0	0	0	100	1		None	None	None	None	None	None	None	None
ERR234170	spades	23	4323211	375	24359	98	1		-16.6729	5.42613e+06	-458668000	92	16600	4246	24631	81.6
ERR234170	masurca	23	4300545	422	19397	98	1		-16.7217	-1.73472e+06	-486917000	2215	14927	4306	20083	82.65
ERR234170	velvet	23	0	0	0	98	1		None	None	None	None	None	None	None	None
ERR234171	spades	45	4314010	226	38097	108	1		-16.3327	-6.33991e+07	-207892000	82	16423	4146	41478	88.36
ERR234171	masurca	45	4360882	278	31309	108	1		-16.3851	-7.27155e+07	-212264000	2299	16873	4285	33282	86.05
ERR234171	velvet	45	4169846	420	15744	108	1		-16.3523	-8.3192e+07	-231496000	301	15639	4137	16001	89.96
ERR234172	spades	29	4272927	302	26094	108	1		-16.2609	-5.73786e+07	-175267000	151	16155	4183	27344	85.72
ERR234172	masurca	29	4343759	359	22952	108	1		-16.2977	-6.12928e+07	-175293000	1936	16956	4333	23879	82.62
ERR234172	velvet	29	3955487	1054	5529	108	1		-16.3447	-1.13775e+08	-218016000	1470	14837	4256	5822	84.32
ERR234173	spades	57	4447328	180	62252	108	1		-16.1242	-5.56213e+07	-182019000	88	16821	4256	64165	86.43
ERR234173	masurca	57	4376008	219	45843	108	1		-16.2288	-5.68543e+07	-184111000	4202	16576	4299	46033	89.85
ERR234173	velvet	57	4254930	291	27330	108	1		-16.1332	-6.03145e+07	-188779000	141	15958	4131	27917	92.86
ERR234174	spades	55	4339338	167	57287	108	1		-16.2062	-3.52955e+07	-124198000	75	16445	4157	57823	91.11
ERR234174	masurca	55	4376796	239	46351	108	1		-16.2937	-3.65364e+07	-124905000	3654	16478	4290	48393	89.46
ERR234174	velvet	55	4246527	269	29326	108	1		-16.2136	-3.9466e+07	-129047000	135	15954	4100	29766	93.65
ERR234175	spades	49	4352097	217	47559	108	1		-16.0385	-5.75479e+07	-191645000	86	16431	4181	49838	88.18
ERR234175	masurca	49	4356092	281	31025	108	1		-16.1049	-6.31686e+07	-193281000	2663	16818	4292	34187	87.23
ERR234175	velvet	49	4208257	391	17259	108	1		-16.0531	-6.92437e+07	-207772000	207	15681	4131	17938	91.05
ERR234176	spades	59	4323622	181	57069	108	1		-16.0482	-5.56999e+07	-182356000	91	16317	4128	60910	90.79
ERR234176	masurca	59	4313683	230	43029	108	1		-16.1746	-7.03191e+07	-196819000	4022	16373	4251	44664	89.03
ERR234176	velvet	59	4218632	307	26189	108	1		-16.0568	-6.24594e+07	-189631000	109	15749	4108	27152	93.58
ERR234177	spades	21	4296038	223	43484	108	1		-16.3427	-4.40511e+07	-142931000	115	16330	4139	44861	91.62
ERR234177	masurca	21	4327166	236	44856	108	1		-16.3931	-5.25482e+07	-155364000	1911	16984	4288	46716	88.2
ERR234177	velvet	21	1654628	2189	389	108	1		-17.1861	-4.64259e+08	-376577000	5835	26858	5313	402	26.9
ERR234178	spades	21	4105251	989	6890	100	1		-17.6253	-1.59311e+08	-126233000	358	21414	4340	7504	52.37
ERR234178	masurca	21	4201701	971	6807	100	1		-17.6305	-1.63289e+08	-139038000	1035	20888	4420	7631	50.68
ERR234178	velvet	21	2283	4	85	100	1		-17.9892	-5.4401e+08	-503998000	807	4594	606	90	None
ERR234179	spades	23	4059715	1006	6272	100	1		-17.6744	-3.10083e+08	-239713000	639	21178	4288	7351	50.28
ERR234179	masurca	23	4286383	1103	6394	100	1		-17.6895	-3.15101e+08	-251876000	1816	22202	4563	7332	45.77
ERR234179	velvet	23	0	0	0	100	1		None	None	None	None	None	None	None	None
ERR234180	spades	23	4278961	258	36176	98	1		-17.076	2.31327e+07	-678056000	86	21055	4161	38115	88.76
ERR234180	masurca	23	4316988	274	29518	98	1		-17.1047	2.22975e+07	-687040000	1968	16130	4276	30470	87.46
ERR234180	velvet	23	0	0	0	98	1		None	None	None	None	None	None	None	None
ERR234181	spades	45	4359270	171	57746	108	1		-16.371	-4.39759e+07	-144685000	100	16594	4170	57875	90.48
ERR234181	masurca	45	4385236	203	54220	108	1		-16.4198	-4.46935e+07	-145397000	2317	16743	4283	57248	89.67
ERR234181	velvet	45	4258618	278	28446	108	1		-16.3793	-5.01628e+07	-151636000	189	15988	4148	28858	93
ERR234182	spades	33	4319016	185	64039	108	1		-16.3383	-4.19961e+07	-137978000	115	16335	4116	64296	93.17
ERR234182	masurca	33	4399984	167	66893	108	1		-16.3803	-4.20741e+07	-136541000	2225	17003	4306	66933	89.54
ERR234182	velvet	33	4215509	559	12489	108	1		-16.3696	-6.21401e+07	-153451000	745	15778	4268	13122	91.65
ERR234183	spades	21	4316000	401	20145	98	1		-17.141	-2.40697e+08	-823322000	192	21615	4289	22276	73.39
ERR234183	masurca	21	4358475	519	16277	98	1		-17.1547	-2.45891e+08	-854882000	1140	17311	4441	17597	73.89
ERR234183	velvet	21	0	0	0	98	1		None	None	None	None	None	None	None	None
ERR234184	spades	31	4241579	316	28497	108	1		-16.0399	-2.11059e+07	-64670200	108	16031	4136	30382	86.07
ERR234184	masurca	31	4263164	388	20035	108	1		-16.0993	-2.57197e+07	-75343500	1167	15925	4259	22916	83.98
ERR234184	velvet	31	4109662	571	11581	108	1		-16.0688	-2.98062e+07	-73566800	402	15340	4175	12408	86.86
ERR234185	spades	31	4317575	274	39189	108	1		-16.9325	-1.05262e+08	-133702000	133	16545	4229	39461	71.26
ERR234185	masurca	31	4541286	561	18232	108	1		-16.9317	-1.0551e+08	-135842000	292	17439	4570	18479	69.42
ERR234185	velvet	31	4192832	709	9706	108	1		-16.9612	-1.11831e+08	-139810000	428	16156	4267	10138	73.87
ERR234186	spades	35	4286029	294	29901	108	1		-17.6402	-2.44925e+08	-153288000	178	19823	4165	30948	81.12
ERR234186	masurca	35	4399751	557	14340	108	1		-17.6565	-2.4974e+08	-160989000	2049	21680	4399	15065	78.81
ERR234186	velvet	35	3959900	1231	4215	108	1		-17.6577	-2.6107e+08	-167470000	1074	18186	4218	4352	83.76
ERR234187	spades	19	4267879	252	33308	100	1		-17.6802	-2.3053e+08	-211386000	215	9326	4156	34964	52.74
ERR234187	masurca	19	4426767	374	25246	100	1		-17.6869	-2.35344e+08	-218094000	1303	19238	4364	25812	48.25
ERR234187	velvet	19	0	0	0	100	1		None	None	None	None	None	None	None	None
ERR234188	spades	23	4212409	599	11987	100	1		-17.474	-2.30026e+08	-210136000	280	16482	4256	12928	59.11
ERR234188	masurca	23	4436335	744	11279	100	1		-17.4919	-2.37553e+08	-220913000	1708	14884	4535	11805	54.23
ERR234188	velvet	23	2792	5	91	100	1		-17.9822	-8.85814e+08	-803059000	1375	6725	1419	93	None
ERR234189	spades	25	4149321	906	7640	100	1		-17.5248	-2.65051e+08	-233532000	457	19083	4350	8450	56.1
ERR234189	masurca	25	4277364	983	7329	100	1		-17.5435	-2.71161e+08	-255811000	2275	15491	4542	7999	53.12
ERR234189	velvet	25	3675759	2541	1480	100	1		-17.6095	-4.09801e+08	-312209000	4651	22493	4969	1658	41.34
ERR234190	spades	39	4277254	252	36742	98	1		-16.7358	2.95234e+06	-554746000	92	15683	4149	37593	88.85
ERR234190	masurca	39	4318436	344	24063	98	1		-16.7882	-1.06211e+07	-584266000	2332	14667	4244	25311	87.22
ERR234190	velvet	39	4023412	1155	4911	98	1		-16.7924	-1.14669e+08	-665218000	1173	12223	4339	5188	86.07
ERR234191	spades	45	4346898	178	59414	108	1		-16.1025	-4.15555e+07	-141576000	85	16293	4142	62760	94.11
ERR234191	masurca	45	4422738	184	57314	108	1		-16.1528	-4.29394e+07	-140022000	2231	16868	4293	58353	90.79
ERR234191	velvet	45	4287957	255	31327	108	1		-16.1129	-4.91618e+07	-148596000	211	15975	4176	31713	94.78
ERR234192	spades	33	4289349	229	39689	108	1		-16.3068	-5.24925e+07	-164022000	122	16214	4134	43968	91.23
ERR234192	masurca	33	4364953	233	44542	108	1		-16.3496	-5.732e+07	-167067000	2132	17087	4340	44908	87.67
ERR234192	velvet	33	4138868	650	10083	108	1		-16.3473	-8.09397e+07	-187852000	849	15497	4217	10241	89.88
ERR234193	spades	29	4267629	307	27168	98	1		-16.8023	2.2017e+06	-454897000	113	15825	4165	28164	87.77
ERR234193	masurca	29	4320031	360	24490	98	1		-16.8507	-7.37375e+06	-475106000	2539	15851	4285	25286	85.1
ERR234193	velvet	29	407035	638	192	98	1		-17.7604	-1.22666e+09	-1589440000	2624	19342	2518	204	5.09
ERR234194	spades	31	4284291	237	37890	108	1		-16.2634	-4.72129e+07	-150333000	108	16204	4161	41680	89.69
ERR234194	masurca	31	4365403	258	33143	108	1		-16.3024	-4.74144e+07	-147794000	2161	16882	4360	34971	86.37
ERR234194	velvet	31	4083430	773	8185	108	1		-16.3107	-7.93292e+07	-179284000	988	15259	4241	8642	88.66
ERR234195	spades	19	4356552	271	38568	100	1		-17.5948	-2.4577e+08	-225335000	246	10446	4260	38731	40.91
ERR234195	masurca	19	4450528	409	24123	100	1		-17.6022	-2.48999e+08	-231641000	1441	19687	4406	24285	38.86
ERR234195	velvet	19	0	0	0	100	1		None	None	None	None	None	None	None	None
ERR234196	spades	37	4374345	181	57986	108	1		-16.3447	-3.84184e+07	-122023000	98	16374	4190	61121	89.99
ERR234196	masurca	37	4397514	192	56590	108	1		-16.382	-3.73468e+07	-120681000	1979	16610	4300	57247	89.47
ERR234196	velvet	37	4251978	420	18336	108	1		-16.3625	-4.88592e+07	-131279000	357	15702	4246	18447	91.96
ERR234197	spades	51	4330669	175	57911	108	1		-16.1229	-5.79224e+07	-179632000	80	16449	4132	59609	92.22
ERR234197	masurca	51	4376815	209	53943	108	1		-16.1839	-6.05227e+07	-179110000	2561	16826	4312	53943	90.99
ERR234197	velvet	51	4228966	304	24873	108	1		-16.1347	-6.88095e+07	-191636000	189	15921	4142	25254	93.78
ERR234198	spades	45	4347401	175	64486	108	1		-16.1263	-4.54266e+07	-124922000	88	16683	4191	64486	91.99
ERR234198	masurca	45	4455473	206	61055	108	1		-16.1854	-4.43104e+07	-125014000	2507	17102	4330	62030	90.72
ERR234198	velvet	45	4269230	265	32517	108	1		-16.1374	-5.01702e+07	-133969000	215	16264	4132	33070	95.13
ERR234199	spades	55	4319214	185	57173	108	1		-16.1104	-5.93192e+07	-195769000	95	16325	4140	58548	92.51
ERR234199	masurca	55	4392916	210	57153	108	1		-16.192	-6.40802e+07	-200360000	3273	16862	4306	57286	88.66
ERR234199	velvet	55	4261521	283	28798	108	1		-16.1179	-6.64377e+07	-203278000	140	15956	4142	31027	93.45
ERR234200	spades	67	4272208	176	53721	108	1		-15.9133	-4.02476e+07	-133770000	73	16093	4099	56975	92.55
ERR234200	masurca	67	4344536	241	40718	108	1		-16.1041	-4.38075e+07	-135426000	6116	16294	4347	45859	88.36
ERR234200	velvet	67	4217633	391	18366	108	1		-15.9181	-4.67368e+07	-139284000	129	15734	4148	18936	93.03
ERR234201	spades	61	4342378	168	60822	108	1		-16.043	-7.93499e+07	-261786000	72	16643	4128	64173	92.69
ERR234201	masurca	61	4395172	202	53920	108	1		-16.1406	-8.35819e+07	-264222000	3534	16894	4256	56725	90.64
ERR234201	velvet	61	4271360	232	36044	108	1		-16.0481	-8.67777e+07	-274868000	108	16212	4115	37045	94.41
ERR234202	spades	29	4310471	335	29573	108	1		-16.2923	-3.1079e+07	-61754800	169	14783	4259	30147	77.63
ERR234202	masurca	29	4493580	516	22232	108	1		-16.296	-2.96564e+07	-62431000	846	14887	4541	23280	75.05
ERR234202	velvet	29	4052349	818	7441	108	1		-16.3442	-4.22376e+07	-70732600	482	14256	4221	7604	79.02
ERR234203	spades	25	4279048	380	24072	108	1		-16.0248	-5.30141e+07	-111320000	199	16576	4266	24423	81.59
ERR234203	masurca	25	4417259	523	18393	108	1		-16.0787	-4.65959e+07	-110592000	2291	17196	4493	19055	82.47
ERR234203	velvet	25	3946154	1109	5342	108	1		-16.1143	-7.79394e+07	-131470000	1484	15272	4244	5626	84.13
ERR234204	spades	21	4285746	258	37906	108	1		-16.2237	-4.71834e+07	-109891000	161	14849	4177	41923	87.15
ERR234204	masurca	21	4390126	300	32786	108	1		-16.2608	-4.60835e+07	-108783000	1751	15477	4392	33025	85.54
ERR234204	velvet	21	3960667	1772	2759	108	1		-16.4747	-1.14237e+08	-146512000	2152	14517	4641	2876	72.51
ERR234205	velvet	85	4249612	427	16488	108	1		-16.2636	-1.69048e+08	-471722000	223	15853	4184	17273	94.66
ERR234205	masurca	85	4421910	235	59514	108	1		-16.3302	-1.4615e+08	-430488000	2412	17079	4274	62069	91.98
ERR234206	spades	49	4354853	152	69953	108	1		-16.1581	-3.6071e+07	-122779000	69	16312	4150	70956	93.63
ERR234206	masurca	49	4360824	153	68685	108	1		-16.2386	-4.2622e+07	-132323000	2830	16421	4243	69417	91.69
ERR234206	velvet	49	4273426	200	42201	108	1		-16.165	-4.02324e+07	-127499000	115	15927	4104	42856	95.57
ERR234207	spades	43	4337419	172	60292	108	1		-15.9509	-8.92976e+07	-289003000	85	16305	4124	60508	94.63
ERR234207	masurca	43	4371787	165	70756	108	1		-15.9855	-1.05499e+08	-297463000	1345	17076	4303	71562	92.32
ERR234207	velvet	43	4228800	438	16044	108	1		-15.9792	-1.22524e+08	-317940000	556	15665	4212	16859	94.28
ERR234208	spades	53	4315434	178	61065	108	1		-16.0559	-2.95631e+07	-99300700	86	16256	4117	61409	92.67
ERR234208	masurca	53	4394550	217	48546	108	1		-16.1331	-3.00804e+07	-101065000	3103	16412	4268	49231	89.9
ERR234208	velvet	53	4252892	270	28574	108	1		-16.0627	-3.29818e+07	-103722000	106	15823	4099	28820	93.87
ERR234209	spades	39	4264811	196	54022	108	1		-16.002	-2.72556e+07	-85531600	109	15836	4090	55904	92.08
ERR234209	masurca	39	4356863	226	48123	108	1		-16.0342	-2.631e+07	-85322700	1618	16128	4245	53183	89.58
ERR234209	velvet	39	4192525	328	24656	108	1		-16.0172	-3.28341e+07	-91016100	268	15427	4139	26367	92.8
ERR234210	spades	43	4286704	213	46497	108	1		-15.8757	-3.48639e+07	-109973000	111	16047	4113	48151	90.22
ERR234210	masurca	43	4348335	249	35633	108	1		-15.9478	-3.9963e+07	-116983000	2254	16449	4278	37444	88.17
ERR234210	velvet	43	4204851	347	21492	108	1		-15.8918	-4.20332e+07	-119552000	202	15605	4124	22805	91.13
ERR234211	velvet	39	4078660	813	7822	108	1		-16.0046	-2.2372e+08	-479235000	1144	15257	4213	8220	89.52
ERR234211	masurca	39	4254331	222	44940	108	1		-16.0085	-2.08623e+08	-516698000	907	17214	4216	48513	85.98
ERR234212	spades	19	4172553	731	9727	100	1		-17.4673	-2.68466e+08	-238365000	407	16508	4326	10530	58.5
ERR234212	masurca	19	4274721	795	9595	100	1		-17.4797	-2.65446e+08	-239966000	2104	16265	4454	10195	56.36
ERR234212	velvet	19	0	0	0	100	1		None	None	None	None	None	None	None	None
ERR234213	spades	29	4324491	244	34788	76	1		-13.5663	-3.312e+07	-60084900	44	12828	4155	35962	88.26
ERR234213	masurca	29	4388205	304	28245	76	1		-13.5424	-3.03732e+07	-59151600	208	12779	4268	28588	89.08
ERR234213	velvet	29	4096738	546	11716	76	1		-13.6919	-4.51169e+07	-69811400	147	12552	4104	12037	90.27
ERR234214	spades	23	4303700	372	20732	108	1		-17.5478	-2.20785e+08	-158860000	125	21264	4207	21389	83.35
ERR234214	masurca	23	4417902	457	16577	108	1		-17.563	-2.27873e+08	-179303000	1870	21896	4374	17489	78.63
ERR234214	velvet	23	514	1	87	108	1		-17.9911	-6.50139e+08	-431324000	1426	9369	515	88	None
ERR234215	spades	25	4276052	248	31583	76	1		-14.5277	-4.86447e+07	-59321100	51	12483	4126	33062	88.69
ERR234215	masurca	25	4391253	308	28645	76	1		-14.5106	-4.77349e+07	-58363500	84	12378	4246	29391	87.08
ERR234215	velvet	25	4048035	936	6154	76	1		-14.7139	-5.93051e+07	-65663900	154	12418	4201	6343	84.76
ERR234216	spades	25	4293848	282	30589	76	1		-13.4613	-4.40573e+07	-83335000	35	14878	4173	31202	86.8
ERR234216	masurca	25	4351219	315	25619	76	1		-13.4477	-3.9881e+07	-82142300	492	14905	4250	26447	87.58
ERR234216	velvet	25	3999737	812	7347	76	1		-13.6669	-7.24463e+07	-103290000	359	14023	4162	7536	86.82
ERR234217	spades	19	4217835	653	11286	76	1		-13.4614	-2.43597e+07	-29485900	67	14939	4276	12197	71.72
ERR234217	masurca	19	4022587	921	6500	76	1		-13.8908	-3.62318e+07	-48631200	170	14109	4146	7236	70.03
ERR234217	velvet	19	3406200	2208	1474	76	1		-14.3281	-5.39729e+07	-50784300	269	12670	4390	1663	60.07
ERR234218	spades	37	4304368	354	25139	108	1		-16.5431	-1.47201e+08	-328495000	169	16222	4217	25950	86.2
ERR234218	masurca	37	4348427	375	22937	108	1		-16.5765	-1.50295e+08	-447318000	2145	16877	4321	23299	84.95
ERR234218	velvet	37	4055452	1008	5679	108	1		-16.5815	-1.938e+08	-369189000	938	15101	4286	5896	87.03
ERR234219	spades	19	4375775	293	32927	108	1		-16.4965	-1.30785e+08	-334764000	131	16349	4293	33523	86.15
ERR234219	masurca	19	4313996	307	31196	108	1		-16.5184	-1.37328e+08	-390245000	649	16630	4270	31684	89.19
ERR234219	velvet	19	0	0	68	108	1		-17.9986	-1.03436e+09	-1314460000	101	1379	199	69	None
ERR234220	masurca	29	7054964	3009	26909	108	1		-16.8595	-4.96147e+08	-501275000	1862	36632	8091	28507	2.33
ERR234220	velvet	29	4280320	4756	895	108	1		-17.5151	-1.16961e+09	-793551000	7869	54894	10136	938	24.85
ERR234221	spades	29	4308402	283	31424	108	1		-16.5784	-9.86692e+07	-256920000	140	20631	4162	32282	90.68
ERR234221	masurca	29	4364099	258	35695	108	1		-16.6047	-1.00415e+08	-277602000	1812	21474	4258	36302	88.81
ERR234221	velvet	29	4067872	1293	4509	108	1		-16.6451	-1.59752e+08	-309263000	1993	19954	4459	4639	84.92
ERR234222	masurca	21	4323455	232	39723	108	1		-16.5143	-2.00503e+08	-572074000	962	17338	4279	39790	88.13
ERR234222	velvet	21	0	0	0	108	1		None	None	None	None	None	None	None	None
ERR234223	spades	17	4306330	284	28790	108	1		-16.4563	-7.0915e+07	-176380000	156	20698	4170	30466	89.72
ERR234223	masurca	17	4294937	445	15591	108	1		-16.4871	-7.96534e+07	-217095000	297	20421	4204	16255	90.37
ERR234223	velvet	17	0	0	0	108	1		None	None	None	None	None	None	None	None
ERR234224	spades	25	4305102	304	26926	76	1		-13.8294	-4.9723e+07	-62588700	60	15393	4200	28264	88.92
ERR234224	masurca	25	4417829	389	21568	76	1		-13.8054	-4.7729e+07	-61717100	245	15569	4389	22091	88
ERR234224	velvet	25	3952491	1108	5001	76	1		-14.0759	-6.93007e+07	-74734100	294	14448	4184	5207	84.47
ERR234225	spades	23	4281300	345	22627	108	1		-16.4238	-4.05609e+07	-95850000	110	19000	4202	23055	85.72
ERR234225	masurca	23	4356321	328	25682	108	1		-16.4575	-3.83376e+07	-114455000	1900	17964	4276	26273	83.62
ERR234225	velvet	23	3937695	1595	3165	108	1		-16.5226	-7.44886e+07	-120892000	1327	18338	4459	3292	80.04
ERR234226	spades	25	4279834	283	29747	76	1		-13.1454	-1.50157e+07	-29633100	46	15623	4154	30801	91.13
ERR234226	masurca	25	4342777	310	26551	76	1		-13.1107	-1.32047e+07	-29040700	196	15387	4194	28535	91.05
ERR234226	velvet	25	4099461	601	10478	76	1		-13.2773	-2.14325e+07	-34698300	139	15001	4129	10680	91.1
ERR234227	spades	19	4345769	355	27523	108	1		-16.4638	-2.0073e+08	-366750000	206	16667	4435	27886	77.66
ERR234227	masurca	19	4307686	379	19673	108	1		-16.4788	-1.59061e+08	-463132000	699	16805	4270	21045	86.6
ERR234227	velvet	19	1728	3	79	108	1		-17.9968	-1.27689e+09	-2172770000	125	4059	1133	80	None
ERR234228	spades	21	4295702	294	26955	108	1		-16.7243	-1.78598e+08	-411923000	183	15946	4225	27123	87.21
ERR234228	masurca	21	4257137	250	37478	108	1		-16.7633	-1.92305e+08	-585031000	1609	16648	4174	38257	88.05
ERR234228	velvet	21	0	0	81	108	1		-17.9866	-1.04064e+09	-1265960000	1085	7392	949	81	None
ERR234229	spades	25	4375104	293	28049	108	1		-16.417	-6.7827e+07	-163536000	113	16688	4280	30497	85.91
ERR234229	masurca	25	4355382	264	34680	108	1		-16.469	-6.64324e+07	-192946000	2462	16824	4256	34973	87.05
ERR234229	velvet	25	4048494	1253	4601	108	1		-16.5078	-1.07699e+08	-197483000	1596	16215	4392	4708	83.57
ERR234230	velvet	33	4180552	734	9810	108	1		-16.5094	-2.16053e+08	-442302000	1489	15892	4288	10202	89.47
ERR234230	masurca	33	4361555	242	39004	108	1		-16.4743	-1.80873e+08	-531976000	1611	17508	4294	39660	89.29
ERR234231	spades	35	4362300	274	33245	108	1		-17.1334	-1.4892e+08	-280821000	192	21517	4238	33555	89.28
ERR234231	masurca	35	4426962	393	21106	108	1		-17.1576	-1.51039e+08	-290536000	2258	21846	4343	21560	87.85
ERR234231	velvet	35	4192257	744	9311	108	1		-17.1616	-1.72033e+08	-309510000	1428	21029	4271	9390	89.44
ERR234232	masurca	33	4426312	221	44571	71	1		-13.6905	-6.41585e+07	-55638700	99	17554	4277	45600	93.64
ERR234232	spades	33	4295146	306	25910	71	1		-13.7385	-6.96122e+07	-57774800	81	18405	4178	26778	94.41
ERR234232	velvet	33	4242443	311	26792	71	1		-13.7624	-7.19462e+07	-59456800	96	22205	4152	27317	95.53
ERR234233	masurca	29	4418517	200	50236	71	1		-13.2541	-4.75533e+07	-65984200	202	17563	4256	51874	94.24
ERR234233	spades	29	4323006	258	37304	71	1		-13.2916	-5.37315e+07	-68604900	75	23300	4199	37816	94.31
ERR234233	velvet	29	4231273	401	22261	71	1		-13.3517	-6.20459e+07	-73909400	170	23040	4161	22719	94.78
ERR234234	spades	25	4302629	287	31387	100	1		-17.478	-1.78219e+08	-168151000	224	10171	4184	32325	57.6
ERR234234	masurca	25	4621334	415	28252	100	1		-17.4858	-1.85532e+08	-174219000	1049	15454	4523	29222	51.91
ERR234234	velvet	25	4086214	1239	4882	100	1		-17.5059	-2.1782e+08	-188341000	2304	9835	4482	5036	53.84
ERR234235	masurca	29	4411431	217	46050	71	1		-13.2994	-2.80409e+07	-48538700	223	14666	4227	46495	94.12
ERR234235	spades	29	4326339	246	39372	71	1		-13.3284	-3.2029e+07	-49772200	55	15867	4190	39647	94.21
ERR234235	velvet	29	4210170	414	19731	71	1		-13.4094	-4.06097e+07	-55955900	142	15290	4156	20013	94.47
ERR234236	masurca	23	4378690	251	31881	71	1		-13.4208	-4.93404e+07	-63854200	183	14764	4222	32154	93.9
ERR234236	spades	23	4281071	351	21258	71	1		-13.446	-5.32647e+07	-63607800	74	15880	4215	21986	94.35
ERR234236	velvet	23	4076298	910	7095	71	1		-13.6467	-7.67347e+07	-79967000	356	15512	4287	7267	90.65
ERR234237	spades	25	4389105	298	39584	100	1		-17.5158	-2.56125e+08	-256795000	322	16568	4267	39584	52.42
ERR234237	masurca	25	4527402	397	28993	100	1		-17.5228	-2.53854e+08	-259961000	1523	19897	4422	28993	51.85
ERR234237	velvet	25	0	0	140	100	1		None	None	None	None	None	None	None	None
ERR234238	spades	37	4166791	853	8302	74	1		-13.3226	-3.80928e+07	-51942000	51	19895	4321	9336	67.85
ERR234238	masurca	37	4132583	1039	6435	74	1		-13.3203	-3.67671e+07	-56491100	168	16610	4335	7060	69.94
ERR234238	velvet	37	3981185	1098	5571	74	1		-13.3893	-4.40207e+07	-61601300	93	16737	4208	6299	71.57
ERR234239	masurca	19	4164633	1172	5947	74	1		-13.6307	-6.88776e+07	-116752000	256	18631	4418	6544	57.36
ERR234239	spades	19	4208575	1068	6627	74	1		-13.6837	-8.57587e+07	-124568000	237	23240	4521	7450	54.04
ERR234239	velvet	19	2922773	2587	838	74	1		-14.6657	-3.02985e+08	-238738000	1610	21561	4628	969	47.37
ERR234240	spades	31	4172986	886	7991	74	1		-13.6197	-4.73719e+07	-105781000	126	21603	4354	8719	67.72
ERR234240	masurca	31	4201694	1051	6542	74	1		-13.6277	-4.44038e+07	-112054000	510	16205	4404	7229	68.88
ERR234240	velvet	31	3861287	1057	5287	74	1		-13.7631	-8.2587e+07	-144330000	255	8933	4130	5711	72.14
ERR234241	spades	39	4319494	369	24406	74	1		-13.945	-1.19453e+08	-163710000	122	22109	4245	24458	80.89
ERR234241	masurca	39	4385336	521	17116	74	1		-13.9325	-1.1247e+08	-156738000	365	17407	4365	17623	81.16
ERR234241	velvet	39	4150112	502	14325	74	1		-13.9897	-1.3317e+08	-183902000	127	21007	4179	14846	84.71
ERR234242	spades	31	4274001	352	22702	74	1		-15.285	-7.30959e+07	-52018800	63	11832	4216	24149	88.2
ERR234242	masurca	31	4385647	458	18587	74	1		-15.2646	-7.11098e+07	-48318500	103	21964	4357	19672	87.12
ERR234242	velvet	31	4141427	541	12649	74	1		-15.3268	-7.83591e+07	-57625700	110	8440	4148	13191	89.89
ERR234243	velvet	49	4226096	569	12637	74	1		-12.6863	-2.45795e+07	-93934100	36	16683	4236	13110	87.87
ERR234243	masurca	49	4373368	535	15493	74	1		-12.6885	-1.87755e+07	-89550900	879	14163	4347	15764	85.09
ERR234243	spades	49	4281855	336	24503	74	1		-12.6611	-1.97086e+07	-88848900	42	16745	4180	25178	86.78
ERR234244	spades	41	4300716	313	27080	74	1		-13.1329	-3.91632e+07	-98335700	55	18966	4203	27377	86.93
ERR234244	masurca	41	4071104	421	18108	74	1		-13.7918	-1.56649e+08	-313826000	378	16025	4006	18707	85.97
ERR234244	velvet	41	4231810	464	16488	74	1		-13.1657	-4.55598e+07	-103872000	69	22953	4211	16946	88.34
ERR234245	spades	59	5004723	1184	65441	108	1		-15.0312	-2.2011e+08	-157601000	108	28676	6654	65753	56.58
ERR234245	masurca	59	4424728	233	54847	108	1		-15.1117	-6.19786e+07	-187683000	2099	17009	4275	54880	92.14
ERR234245	velvet	59	4265903	211	39439	108	1		-15.0551	-6.08935e+07	-189954000	140	20248	4099	40188	95.44
ERR234246	spades	23	4326997	165	64077	108	1		-15.6333	-5.6078e+07	-134543000	150	21395	4141	64077	94.69
ERR234246	masurca	23	4310784	227	54432	108	1		-15.873	-1.32331e+08	-290721000	1584	21243	4162	54432	89.92
ERR234246	velvet	23	4121296	901	7116	108	1		-15.7912	-1.13662e+08	-160910000	1803	21177	4314	7197	88.86
ERR234247	spades	69	4291009	162	61006	108	1		-15.2582	-3.85029e+07	-146070000	71	15886	4097	64149	94.01
ERR234247	masurca	69	4374390	220	47678	108	1		-15.3865	-4.04267e+07	-154201000	3633	15983	4252	48752	91.59
ERR234247	velvet	69	4251194	257	29632	108	1		-15.2681	-4.46461e+07	-158306000	116	15619	4110	30136	94.48
ERR234248	spades	45	4311954	168	70888	108	1		-14.9061	-2.97705e+07	-124109000	97	17138	4136	73733	94.62
ERR234248	masurca	45	4395221	187	65483	108	1		-14.9707	-2.97659e+07	-126208000	1930	16901	4208	71016	93.41
ERR234248	velvet	45	4230703	256	31724	108	1		-14.9233	-3.89019e+07	-135450000	186	16919	4078	32411	95.77
ERR234249	spades	29	4332497	189	60511	108	1		-15.0436	-4.40022e+07	-153726000	112	21013	4142	60600	95.09
ERR234249	masurca	29	4441245	233	56492	108	1		-15.1191	-5.23846e+07	-174535000	1880	21043	4327	56968	92.27
ERR234249	velvet	29	4188911	526	13997	108	1		-15.1135	-7.04448e+07	-173334000	967	20240	4221	14234	93.27
ERR234250	spades	25	4323033	189	57499	108	1		-14.9202	-4.48224e+07	-155576000	170	19068	4132	59372	94.9
ERR234250	masurca	25	4460389	249	71249	108	1		-14.9723	-5.06936e+07	-168098000	1553	17817	4321	71249	91.68
ERR234250	velvet	25	4179213	523	13831	108	1		-15.0377	-8.07497e+07	-177062000	1528	18490	4250	14226	93.23
ERR234251	spades	25	4278596	203	47841	108	1		-14.3516	-5.42315e+07	-162852000	138	15297	4141	48244	90.63
ERR234251	masurca	25	4407651	290	41397	108	1		-14.5761	-1.03521e+08	-268163000	1635	15692	4316	42464	84.65
ERR234251	velvet	25	4073457	684	10116	108	1		-14.5419	-1.07558e+08	-202285000	1396	14746	4211	10323	89.55
ERR234252	spades	29	4254686	201	50483	108	1		-14.3529	-5.92423e+07	-202251000	152	15913	4100	52410	89.5
ERR234252	masurca	29	4345459	238	49965	108	1		-14.4311	-6.97561e+07	-217060000	1639	16495	4233	50002	86.93
ERR234252	velvet	29	4047778	713	9366	108	1		-14.5137	-1.20945e+08	-245698000	1269	15019	4183	9748	89.16
ERR234253	spades	45	4291122	175	57008	108	1		-14.4598	-5.15966e+07	-181593000	88	15795	4119	57343	92.44
ERR234253	masurca	45	4421943	256	57042	108	1		-14.5172	-5.65331e+07	-182477000	1547	16200	4295	58690	89.68
ERR234253	velvet	45	4207506	289	23825	108	1		-14.4916	-6.73837e+07	-197569000	195	15434	4071	24415	93.03
ERR234254	spades	19	4315251	159	77590	108	1		-14.4712	-4.35824e+07	-164262000	114	16339	4113	77597	95.66
ERR234254	masurca	19	4360257	173	66651	108	1		-14.5516	-5.54527e+07	-182090000	1179	16636	4228	68505	93.71
ERR234254	velvet	19	1433	2	69	108	1		-17.9943	-1.06958e+09	-1400500000	224	1474	362	69	0
ERR234255	spades	43	4289449	175	62698	108	1		-14.4085	-3.92066e+07	-144990000	110	15894	4094	64095	91.85
ERR234255	masurca	43	4369592	181	66333	108	1		-14.4575	-3.76721e+07	-142965000	1658	16232	4209	68738	90.39
ERR234255	velvet	43	4213096	265	30364	108	1		-14.4355	-5.03474e+07	-157444000	240	15518	4098	30449	93.35
ERR234256	spades	75	4320938	148	69153	108	1		-14.6034	-5.2204e+07	-178849000	68	16328	4123	69153	95.1
ERR234256	masurca	75	4505662	191	63143	108	1		-14.8453	-6.90391e+07	-211391000	4107	16815	4308	64473	87.48
ERR234256	velvet	75	4271691	211	38832	108	1		-14.617	-6.01031e+07	-189166000	122	16040	4102	39351	95.85
ERR234257	velvet	43	4176748	340	22413	108	1		-15.334	-8.4529e+07	-209030000	303	15273	4104	22817	92.53
ERR234257	masurca	43	4371589	208	58793	108	1		-15.325	-6.59634e+07	-186893000	1104	16053	4207	59149	90.29
ERR234257	spades	43	4307086	179	54727	108	1		-15.3054	-6.73626e+07	-187308000	115	15828	4147	55323	90.89
ERR234258	spades	61	4303931	138	75130	108	1		-15.3136	-3.46684e+07	-127406000	73	12428	4099	77110	94.85
ERR234258	masurca	61	4390556	179	58118	108	1		-15.3643	-3.38775e+07	-130355000	1879	12478	4226	58470	93.24
ERR234258	velvet	61	4261753	209	38719	108	1		-15.3227	-3.95726e+07	-136352000	91	12322	4100	38803	95.3
ERR234259	spades	81	4310166	135	68101	108	1		-14.4293	-3.47212e+07	-153087000	50	14960	4093	68848	95.47
ERR234259	masurca	81	4338093	158	66114	108	1		-14.7216	-4.79362e+07	-173495000	5313	14672	4144	66114	93.49
ERR234259	velvet	81	4263262	281	24858	108	1		-14.4452	-4.45475e+07	-163704000	141	14751	4125	25241	95.8
ERR234260	spades	75	4542907	167	67603	108	1		-14.3006	-4.60508e+07	-149166000	65	16122	4342	68581	81.67
ERR234260	masurca	75	4386280	216	46372	108	1		-14.4541	-3.99813e+07	-149351000	3463	15636	4236	46608	89.51
ERR234260	velvet	75	4248415	327	23679	108	1		-14.3121	-4.74927e+07	-159428000	145	15258	4135	24562	91.84
ERR234261	spades	75	4269961	193	51246	108	1		-14.2093	-2.84706e+07	-123830000	105	15921	4109	52292	91.31
ERR234261	masurca	75	4354429	258	33911	108	1		-14.3926	-2.86161e+07	-126398000	3887	16059	4255	35046	89.32
ERR234261	velvet	75	4223228	357	21186	108	1		-14.2183	-3.39495e+07	-134207000	122	15612	4150	22064	92.53
ERR234262	spades	33	4296528	240	40716	108	1		-14.3398	-5.52636e+07	-149101000	152	16226	4188	41055	90.18
ERR234262	masurca	33	4463895	308	35371	108	1		-14.3364	-5.19183e+07	-145597000	845	16807	4378	36031	88.49
ERR234262	velvet	33	4114942	619	11355	108	1		-14.4315	-8.46983e+07	-174160000	751	15321	4164	11551	90.45
ERR234263	spades	39	4298935	193	57474	108	1		-14.3976	-4.63538e+07	-151697000	98	16336	4130	57487	91.21
ERR234263	masurca	39	4386663	242	53983	108	1		-14.5044	-5.6062e+07	-177351000	1821	16574	4259	54866	90.31
ERR234263	velvet	39	4177110	377	19067	108	1		-14.4635	-6.54258e+07	-177744000	395	15701	4143	19773	93.28
ERR234264	spades	45	4312547	178	57195	108	1		-14.2456	-4.21126e+07	-133376000	111	16385	4177	57263	91.08
ERR234264	masurca	45	4437701	254	43182	108	1		-14.2734	-4.30475e+07	-135763000	1018	16694	4308	45844	88.87
ERR234264	velvet	45	4226797	286	28586	108	1		-14.2793	-5.3051e+07	-149210000	225	15890	4138	29976	91.71
ERR234265	spades	79	4304118	156	73222	108	1		-14.248	-2.53603e+07	-114820000	62	16302	4106	73222	95.49
ERR234265	masurca	79	4379356	191	65175	108	1		-14.4505	-2.62608e+07	-117410000	4252	16472	4233	65175	93.81
ERR234265	velvet	79	4255903	264	32493	108	1		-14.2602	-3.14385e+07	-122232000	113	16015	4111	33072	95.86
ERR234266	spades	63	4326362	166	64040	108	1		-14.3249	-3.20259e+07	-135464000	78	16358	4145	64099	93.56
ERR234266	masurca	63	4422985	196	56663	108	1		-14.4288	-3.26315e+07	-139065000	2634	16534	4238	56663	91.78
ERR234266	velvet	63	4291387	220	37177	108	1		-14.3317	-3.53308e+07	-141230000	97	16058	4124	37256	94.31
ERR234267	spades	55	4295093	148	81506	108	1		-14.2913	-4.35211e+07	-140374000	49	15958	4124	82831	93.75
ERR234267	masurca	55	4377515	180	83162	108	1		-14.3371	-3.94187e+07	-140029000	1465	16255	4214	83888	93.25
ERR234267	velvet	55	4238348	163	57637	108	1		-14.3025	-4.31244e+07	-145531000	91	15729	4072	60625	95.74
ERR234268	velvet	35	4238473	286	28092	108	1		-15.5091	-3.22883e+07	-85656300	338	16040	4110	28260	94.78
ERR234268	masurca	35	4488874	221	64957	108	1		-15.4941	-2.42397e+07	-77601200	883	16875	4331	69064	90.92
ERR234268	spades	35	4319374	176	61140	108	1		-15.4862	-2.57483e+07	-78648800	98	16458	4112	61140	93.99
ERR234269	spades	33	4282783	258	43023	108	1		-15.8501	-1.19092e+08	-206141000	217	16787	4164	44325	90.97
ERR234269	masurca	33	4427312	325	36834	108	1		-15.8836	-1.21211e+08	-211375000	1618	17536	4342	36876	88.13
ERR234269	velvet	33	0	0	89	108	1		-17.9938	-1.12429e+09	-959257000	1206	7684	33	90	None
ERR234270	spades	33	4309587	185	60391	108	1		-14.3977	-3.46357e+07	-115445000	141	16179	4131	61113	95.69
ERR234270	masurca	33	4458276	229	61021	108	1		-14.4402	-3.36409e+07	-116199000	1437	16760	4308	61021	92.12
ERR234270	velvet	33	4215054	339	21706	108	1		-14.445	-4.77216e+07	-126392000	511	15721	4164	22002	94.79
ERR234271	spades	47	4287036	167	57282	108	1		-15.3828	-4.88732e+07	-165531000	113	15532	4111	64105	93.29
ERR234271	masurca	47	4378415	217	52080	108	1		-15.4459	-5.62012e+07	-174174000	1664	15649	4280	53283	90.57
ERR234271	velvet	47	4217151	294	27600	108	1		-15.4037	-6.27081e+07	-180312000	232	15301	4105	27968	93.43
ERR234272	spades	45	5144472	1222	58248	108	1		-15.4789	-2.15578e+08	-165199000	160	18399	6693	58248	56.96
ERR234272	masurca	45	4540618	319	57422	108	1		-15.5343	-7.47756e+07	-190251000	1687	16724	4415	58025	87.84
ERR234272	velvet	45	4269944	211	40559	108	1		-15.5027	-6.76186e+07	-197073000	170	15608	4100	40559	94.93
ERR234273	spades	51	4374977	121	97461	108	1		-15.2217	-3.5985e+07	-143565000	77	16506	4155	98733	95.4
ERR234273	masurca	51	4466555	127	105970	108	1		-15.2856	-3.69575e+07	-145316000	2036	16957	4270	105970	93.05
ERR234273	velvet	51	4311443	170	56369	108	1		-15.2319	-4.39257e+07	-152276000	141	16279	4125	57400	95.86
