# Supplementary material for: Automated ensemble assembly and validation of microbial genomes
Source: BMC Bioinformatics. 2014 May 3;15:126. doi: 10.1186/1471-2105-15-126 (PMC4030574; doi:10.1186/1471-2105-15-126)
Supplement: Additional file 2 — Computational time for the longest-running steps within iMetAMOS as well as total times per sample for the M. tuberculosis dataset. [file 1471-2105-15-126-S2.xlsx]

## Sheet: Sheet1
Sample	Total Runtime (h)	Asm Time (h)	Asm Time (%)	Validation Time (h)	Validation time (%)	FindORFs Time (h)	FindORFs Time (%)	Asm+Validate+FindORFs (h)	Asm+Validate+FindORFs (%)	Classification Time (h)	Classification Time (%)
ERR233346	7.41	0.99	0.133603	2.85	0.384615	1.54	0.207827	5.38	0.726046	0.41	0.0553306
ERR233347	7.14	1.09	0.152661	2.49	0.348739	1.11	0.155462	4.69	0.656863	0.55	0.0770308
ERR233348	8.37	0.9	0.107527	2.32	0.27718	1.8	0.215054	5.02	0.599761	1.89	0.225806
ERR233349	8.19	0.83	0.101343	2.31	0.282051	1.55	0.189255	4.69	0.57265	1.91	0.233211
ERR233350	9.21	1	0.108578	2.65	0.287731	1.3	0.141151	4.95	0.537459	2.18	0.236699
ERR233351	8.99	0.92	0.102336	2.66	0.295884	1.34	0.149055	4.92	0.547275	2.14	0.238042
ERR233352	9.17	1.07	0.116685	2.6	0.283533	1.33	0.145038	5	0.545256	2.18	0.237732
ERR233353	9.28	1.04	0.112069	2.75	0.296336	1.36	0.146552	5.15	0.554957	2.1	0.226293
ERR233354	8.96	0.91	0.101562	2.65	0.295759	1.28	0.142857	4.84	0.540179	2.15	0.239955
ERR233355	7.74	0.76	0.0981912	2.35	0.303618	1.34	0.173127	4.45	0.574935	1.81	0.23385
ERR233356	11.77	1.48	0.125743	3.34	0.283772	1.49	0.126593	6.31	0.536109	2.65	0.225149
ERR233357	8.97	0.96	0.107023	2.58	0.287625	1.32	0.147157	4.86	0.541806	2.12	0.236343
ERR233358	8.05	0.69	0.0857143	2.24	0.278261	1.37	0.170186	4.3	0.534161	2.47	0.306832
ERR233359	9.12	0.98	0.107456	2.69	0.294956	1.32	0.144737	4.99	0.547149	2.14	0.234649
ERR233360	9.01	0.93	0.103219	2.68	0.297447	1.36	0.150943	4.97	0.551609	2.12	0.235294
ERR233361	8.89	0.99	0.111361	2.58	0.290214	1.35	0.151856	4.92	0.553431	2.18	0.245219
ERR233362	9.02	0.91	0.100887	2.65	0.293792	1.33	0.14745	4.89	0.542129	2.2	0.243902
ERR233363	9.86	1.31	0.13286	2.87	0.291075	1.32	0.133874	5.5	0.557809	2.11	0.213996
ERR233364	10.37	1.47	0.141755	2.73	0.263259	1.94	0.187078	6.14	0.592093	1.85	0.178399
ERR233365	7.9	0.65	0.0822785	2.39	0.302532	1.45	0.183544	4.49	0.568354	1.86	0.235443
ERR233366	9.98	1.29	0.129259	2.6	0.260521	1.87	0.187375	5.76	0.577154	2.07	0.207415
ERR233367	52.09	1.06	0.0203494	2.62	0.0502976	1.34	0.0257247	5.02	0.0963717	2.1	0.0403148
ERR233368	8.43	0.78	0.0925267	2.53	0.300119	1.38	0.163701	4.69	0.556346	2.06	0.244365
ERR233369	9.03	1	0.110742	2.57	0.284607	1.34	0.148394	4.91	0.543743	2.32	0.256921
ERR233370	9.16	1.09	0.118996	2.55	0.278384	1.5	0.163755	5.14	0.561135	2.09	0.228166
ERR233371	9.67	1.2	0.124095	2.56	0.264736	1.2	0.124095	4.96	0.512927	2.66	0.275078
ERR233372	73.97	1.19	0.0160876	2.65	0.0358253	1.16	0.015682	5	0.067595	2.65	0.0358253
ERR233373	8.93	0.94	0.105263	2.49	0.278835	1.2	0.134378	4.63	0.518477	2.37	0.265398
ERR233374	9.21	1.07	0.116178	2.58	0.28013	1.19	0.129207	4.84	0.525516	2.3	0.249729
ERR233375	9.15	1.13	0.123497	2.58	0.281967	1.16	0.126776	4.87	0.53224	2.21	0.24153
ERR233376	34.59	0.79	0.022839	2.26	0.0653368	1.2	0.0346921	4.25	0.122868	2.36	0.0682278
ERR233377	9.29	1.25	0.134553	2.56	0.275565	1.16	0.124865	4.97	0.534984	2.23	0.240043
ERR233378	9.33	1.14	0.122186	2.61	0.279743	1.2	0.128617	4.95	0.530547	2.29	0.245445
ERR233379	8.19	0.91	0.111111	2.26	0.275946	1.19	0.145299	4.36	0.532357	2.26	0.275946
ERR233380	7.76	0.92	0.118557	2.3	0.296392	1.18	0.152062	4.4	0.56701	1.71	0.220361
ERR233381	9.43	1.07	0.113468	2.63	0.278897	1.22	0.129374	4.92	0.521739	2.39	0.253446
ERR233382	9.06	1.12	0.12362	2.6	0.286976	1.17	0.129139	4.89	0.539735	2.17	0.239514
ERR233383	9.31	1.05	0.112782	2.63	0.282492	1.15	0.123523	4.83	0.518797	2.3	0.247046
ERR233384	10.35	1.18	0.11401	2.59	0.250242	1.17	0.113043	4.94	0.477295	2.2	0.21256
ERR233385	8.96	1.04	0.116071	2.5	0.279018	1.2	0.133929	4.74	0.529018	2.26	0.252232
ERR233386	8	0.82	0.1025	2.36	0.295	1.22	0.1525	4.4	0.55	1.89	0.23625
ERR233387	7.73	0.87	0.112549	2.23	0.288486	1.17	0.151358	4.27	0.552393	1.9	0.245796
ERR233388	9.68	1.28	0.132231	2.73	0.282025	1.19	0.122934	5.2	0.53719	2.16	0.22314
ERR233389	9.07	1.06	0.116869	2.62	0.288864	1.19	0.131202	4.87	0.536935	2.18	0.240353
ERR233390	9.24	1.14	0.123377	2.58	0.279221	1.2	0.12987	4.92	0.532468	2.26	0.244589
ERR233391	8.59	0.91	0.105937	2.47	0.287544	1.21	0.140861	4.59	0.534342	2.12	0.246799
ERR234097	13.44	3.43	0.255208	4.37	0.325149	1.16	0.0863095	8.96	0.666667	2.53	0.188244
ERR234098	244.21	10.38	0.0425044	5.18	0.0212113	137.9	0.564678	153.46	0.628394	0.6	0.0024569
ERR234099	19.56	4.31	0.220348	5.77	0.29499	1.15	0.0587935	11.23	0.574131	5.51	0.281697
ERR234100	31.27	3.84	0.122801	7.16	0.228973	1.23	0.0393348	12.23	0.39111	15.2	0.486089
ERR234101	30.89	0.73	0.0236322	6.39	0.206863	14.25	0.461314	21.37	0.69181	8.74	0.282939
ERR234102	184.74	31.44	0.170185	8.37	0.0453069	132.74	0.718523	172.55	0.934015	0.17	0.000920212
ERR234103	28.62	0.98	0.0342418	6.67	0.233054	15.9	0.555556	23.55	0.822851	3.98	0.139064
ERR234104	7.38	0.49	0.0663957	2.6	0.352304	1.28	0.173442	4.37	0.592141	2.37	0.321138
ERR234105	29.65	0.73	0.0246206	6.4	0.215852	16.79	0.566273	23.92	0.806745	4.91	0.165599
ERR234106	25.93	3.33	0.128423	4.29	0.165445	1.11	0.0428076	8.73	0.336676	15.26	0.588508
ERR234107	10.21	0.66	0.0646425	2.71	0.265426	1.16	0.113614	4.53	0.443683	2.87	0.281097
ERR234108	42.09	19.83	0.471133	11	0.261345	1.17	0.0277976	32	0.760276	3.88	0.0921834
ERR234109	28.07	3.69	0.131457	5.29	0.188457	1.22	0.0434628	10.2	0.363377	15.49	0.551835
ERR234110	38.84	6.2	0.159629	4.79	0.123326	15.37	0.395726	26.36	0.678682	0.58	0.0149331
ERR234111	31.31	4.68	0.149473	5.77	0.184286	1.19	0.038007	11.64	0.371766	16.98	0.542319
ERR234112	42.77	13.23	0.309329	5.4	0.126257	6.05	0.141454	24.68	0.57704	13.36	0.312368
ERR234113	16.99	2.07	0.121836	3.33	0.195998	1.15	0.0676869	6.55	0.385521	9.12	0.536786
ERR234114	21.07	2.32	0.110109	5.52	0.261984	1.12	0.0531561	8.96	0.425249	9.47	0.449454
ERR234115	19.12	1.87	0.0978033	4.23	0.221234	1.17	0.0611925	7.27	0.38023	9.95	0.520397
ERR234116	19.65	2.24	0.113995	5.64	0.287023	1.15	0.0585242	9.03	0.459542	7.93	0.403562
ERR234117	38.51	19.84	0.515191	7.17	0.186185	1.13	0.029343	28.14	0.730719	2.26	0.0586861
ERR234118	78.72	27.19	0.345401	16.61	0.211001	24.31	0.308816	68.11	0.865218	4.51	0.0572917
ERR234119	189.09	31.01	0.163996	8.33	0.0440531	122.3	0.646782	161.64	0.854831	11.45	0.0605532
ERR234120	51.15	23.31	0.455718	12.09	0.236364	5.29	0.103421	40.69	0.795503	3.49	0.0682307
ERR234121	24.97	2.99	0.119744	5.25	0.210252	1.15	0.0460553	9.39	0.376051	13.07	0.523428
ERR234122	26.32	2.9	0.110182	5.79	0.219985	1.15	0.043693	9.84	0.37386	13.65	0.518617
ERR234123	19.62	2.38	0.121305	5.47	0.278797	1.12	0.0570846	8.97	0.457187	8.13	0.414373
ERR234124	18.71	2.03	0.108498	5.06	0.270444	1.15	0.0614645	8.24	0.440406	8.13	0.434527
ERR234125	76.84	3.02	0.0393024	3.6	0.0468506	19.32	0.251432	25.94	0.337585	10.85	0.141202
ERR234126	162.17	5.5	0.033915	4.44	0.0273787	136.11	0.839304	146.05	0.900598	12.41	0.0765246
ERR234127	25.91	3.51	0.135469	3.54	0.136627	1.27	0.0490158	8.32	0.321112	4.34	0.167503
ERR234128	130.44	37.45	0.287105	4.5	0.0344986	2.53	0.0193959	44.48	0.341	14.61	0.112006
ERR234129	24.6	2.42	0.098374	4.96	0.201626	1.14	0.0463415	8.52	0.346341	13.74	0.558537
ERR234130	17.96	2.15	0.11971	5.07	0.282294	1.11	0.061804	8.33	0.463808	7.28	0.405345
ERR234131	27.49	3.33	0.121135	5.51	0.200437	1.36	0.0494725	10.2	0.371044	15.59	0.567115
ERR234132	21.12	2.47	0.116951	5.31	0.25142	1.26	0.0596591	9.04	0.42803	10.47	0.495739
ERR234133	134.79	9.33	0.0692188	7.44	0.055197	1.15	0.00853179	17.92	0.132948	12.12	0.0899176
ERR234134	24.64	3.42	0.138799	4.36	0.176948	1.11	0.0450487	8.89	0.360795	8.13	0.329951
ERR234135	20.23	2.6	0.128522	5.34	0.263964	1.19	0.0588235	9.13	0.45131	8.56	0.423134
ERR234136	23.87	2.38	0.0997067	4.49	0.188102	1.14	0.0477587	8.01	0.335568	13.89	0.581902
ERR234137	9.69	1.17	0.120743	3.19	0.329205	1.13	0.116615	5.49	0.566563	2.9	0.299278
ERR234138	83.44	5.89	0.0705896	6.11	0.0732263	1.23	0.0147411	13.23	0.158557	14.1	0.168984
ERR234139	82.5	2.37	0.0287273	2.82	0.0341818	59.79	0.724727	64.98	0.787636	15.12	0.183273
ERR234140	20.88	2.6	0.124521	5.54	0.265326	1.13	0.0541188	9.27	0.443966	8.96	0.429119
ERR234141	14.25	1.55	0.108772	3.7	0.259649	1.14	0.08	6.39	0.448421	6.35	0.445614
ERR234142	118.62	2.62	0.0220873	3.64	0.0306862	99.99	0.842944	106.25	0.895717	9.58	0.0807621
ERR234143	38.48	1.81	0.0470374	3.33	0.0865385	8.71	0.226351	13.85	0.359927	7.45	0.193607
ERR234144	33.96	2.27	0.0668433	3.72	0.109541	15.89	0.467903	21.88	0.644287	9.74	0.286808
ERR234145	26.74	2.02	0.0755423	2.31	0.0863874	10.33	0.386313	14.66	0.548242	10.31	0.385565
ERR234146	50.85	2.69	0.0529007	3.82	0.0751229	19.48	0.383088	25.99	0.511111	0.31	0.00609636
ERR234147	22.18	2.14	0.0964833	6.47	0.291704	5.09	0.229486	13.7	0.617674	6.22	0.280433
ERR234148	21.32	2.23	0.104597	5.71	0.267824	1.17	0.054878	9.11	0.427298	9.89	0.463884
ERR234149	129.29	3.3	0.025524	4.43	0.0342641	109.22	0.844768	116.95	0.904556	9.44	0.0730142
ERR234150	42.32	1.77	0.0418242	3.14	0.0741966	16.13	0.381144	21.04	0.497164	7.06	0.166824
ERR234151	49.54	2.65	0.0534921	3.3	0.0666128	12.87	0.25979	18.82	0.379895	8.99	0.18147
ERR234152	67.05	7.28	0.108576	16.47	0.245638	35.68	0.53214	59.43	0.886353	0.79	0.0117823
ERR234153	36.9	2.5	0.0677507	10.9	0.295393	12.98	0.351762	26.38	0.714905	8.21	0.222493
ERR234154	23.86	5.5	0.230511	5.37	0.225063	1.14	0.0477787	12.01	0.503353	9.33	0.391031
ERR234155	23.62	5.31	0.224809	5.11	0.216342	1.13	0.0478408	11.55	0.488992	9.75	0.412786
ERR234156	19.85	3.52	0.17733	4.14	0.208564	1.15	0.0579345	8.81	0.443829	9.25	0.465995
ERR234157	20.59	3.71	0.180185	4.54	0.220495	1.17	0.0568237	9.42	0.457504	9.17	0.445362
ERR234158	16.83	2.23	0.132501	4.33	0.257279	1.39	0.0825906	7.95	0.472371	7.18	0.426619
ERR234159	63.69	2.38	0.0373685	2.68	0.0420788	32.43	0.509185	37.49	0.588632	7.6	0.119328
ERR234160	30.07	3.22	0.107083	4.19	0.139342	1.2	0.0399069	8.61	0.286332	9.26	0.307948
ERR234161	16.74	2.06	0.123059	3.25	0.194146	1.16	0.0692951	6.47	0.386499	9	0.537634
ERR234162	25.41	6.02	0.236915	5.89	0.231799	1.16	0.0456513	13.07	0.514364	9.55	0.375836
ERR234163	18.67	6.73	0.360471	5.87	0.314408	0.96	0.0514194	13.56	0.726299	2.32	0.124264
ERR234164	21	4.41	0.21	4.69	0.223333	1.17	0.0557143	10.27	0.489048	8.32	0.39619
ERR234165	23.95	5.42	0.226305	5.72	0.238831	1.17	0.0488518	12.31	0.513987	8.23	0.343633
ERR234166	16.57	1.91	0.115269	3.23	0.194931	1.23	0.0742305	6.37	0.38443	8.98	0.541943
ERR234167	11.31	2.43	0.214854	3.45	0.30504	2.53	0.223696	8.41	0.74359	1.57	0.138815
ERR234168	12.3	3.1	0.252033	4.15	0.337398	2.5	0.203252	9.75	0.792683	0.83	0.0674797
ERR234169	37.11	1.72	0.0463487	3.09	0.083266	12.83	0.345729	17.64	0.475344	6.34	0.170843
ERR234170	148.72	5.86	0.0394029	5.53	0.037184	16.87	0.113435	28.26	0.190022	11.52	0.077461
ERR234171	29.06	5.55	0.190984	5.42	0.186511	1.17	0.0402615	12.14	0.417756	14.52	0.499656
ERR234172	26.84	4.09	0.152385	3.64	0.135618	2.28	0.0849478	10.01	0.372951	14.72	0.548435
ERR234173	27.85	4.4	0.157989	3.91	0.140395	2.21	0.0793537	10.52	0.377738	15.1	0.54219
ERR234174	20.55	3.04	0.147932	2.91	0.141606	2.16	0.105109	8.11	0.394647	10.78	0.524574
ERR234175	28.25	4.54	0.160708	4.12	0.145841	2.21	0.0782301	10.87	0.384779	15.01	0.531327
ERR234176	27.79	4.36	0.156891	3.88	0.139619	2.23	0.0802447	10.47	0.376754	15.06	0.541922
ERR234177	19.59	4.16	0.212353	4.34	0.221542	1.22	0.0622767	9.72	0.496172	8.05	0.410924
ERR234178	17.62	1.41	0.0800227	4.9	0.278093	5.3	0.300795	11.61	0.65891	4.65	0.263905
ERR234179	36.85	1.93	0.0523745	2.46	0.0667571	7.1	0.192673	11.49	0.311805	7.96	0.216011
ERR234180	198.41	9.99	0.0503503	8.11	0.040875	40.65	0.204879	58.75	0.296104	13.76	0.0693513
ERR234181	23.51	3.69	0.156954	3.15	0.133986	2.16	0.0918758	9	0.382816	12.71	0.540621
ERR234182	22.96	3.64	0.158537	3.05	0.13284	2.17	0.0945122	8.86	0.385889	12.36	0.538328
ERR234183	157.9	38.72	0.245218	8.37	0.0530082	86.38	0.547055	133.47	0.845282	16.9	0.10703
ERR234184	14.68	1.49	0.101499	1.92	0.13079	2.25	0.15327	5.66	0.385559	7.95	0.541553
ERR234185	23.88	1.88	0.078727	1.76	0.0737018	2.36	0.0988275	6	0.251256	16.81	0.703936
ERR234186	24.82	3.24	0.13054	2.89	0.116438	2.25	0.0906527	8.38	0.337631	14.81	0.596696
ERR234187	96.4	2.32	0.0240664	3.81	0.0395228	80.65	0.836618	86.78	0.900207	7.35	0.0762448
ERR234188	21.91	1.76	0.0803286	4.9	0.223642	6.73	0.307166	13.39	0.611136	6.54	0.298494
ERR234189	14.54	2.71	0.186382	5.16	0.354883	1.37	0.0942228	9.24	0.635488	3.21	0.22077
ERR234190	36.84	5.91	0.160423	9.93	0.269544	1.16	0.0314875	17	0.461455	14.35	0.389522
ERR234191	23.49	3.59	0.152831	3.16	0.134525	2.19	0.0932312	8.94	0.380587	12.76	0.54321
ERR234192	26.32	4.13	0.156915	3.43	0.130319	2.27	0.0862462	9.83	0.37348	14.52	0.551672
ERR234193	32.52	4.36	0.134071	6.69	0.20572	2.22	0.0682657	13.27	0.408057	15.03	0.462177
ERR234194	23.67	3.79	0.160118	3.26	0.137727	2.22	0.0937896	9.27	0.391635	12.53	0.529362
ERR234195	91.21	5.2	0.0570113	3.41	0.0373863	72.05	0.789935	80.66	0.884333	8.12	0.0890253
ERR234196	10.03	3.09	0.308076	2.75	0.274177	1.83	0.182453	7.67	0.764706	0.8	0.0797607
ERR234197	27.42	4.5	0.164114	3.72	0.135667	2.19	0.0798687	10.41	0.37965	14.83	0.540846
ERR234198	24.92	3.34	0.134029	2.75	0.110353	2.26	0.0906902	8.35	0.335072	14.96	0.600321
ERR234199	30.05	4.83	0.160732	4.05	0.134775	2.18	0.0725458	11.06	0.368053	16.64	0.553744
ERR234200	10.68	3.2	0.299625	3.05	0.285581	2.38	0.222846	8.63	0.808052	0.16	0.0149813
ERR234201	36.26	6.83	0.188362	5.26	0.145063	2.2	0.0606729	14.29	0.394098	18.88	0.520684
ERR234202	18.75	1.56	0.0832	1.53	0.0816	2.39	0.127467	5.48	0.292267	12.36	0.6592
ERR234203	24.23	2.57	0.106067	2.45	0.101114	2.42	0.0998762	7.44	0.307057	15.35	0.633512
ERR234204	24.45	2.51	0.102658	2.29	0.0936605	2.26	0.0924335	7.06	0.288753	16.07	0.65726
ERR234205	39.51	3.22	0.0814984	5.88	0.148823	1.24	0.0313845	10.34	0.261706	25.21	0.638066
ERR234206	22.88	3.24	0.141608	2.83	0.123689	2.18	0.0952797	8.25	0.360577	12.99	0.567745
ERR234207	36.25	7.34	0.202483	5.61	0.154759	2.14	0.0590345	15.09	0.416276	17.85	0.492414
ERR234208	29.38	2.43	0.0827093	2.51	0.0854323	2.15	0.073179	7.09	0.241321	10.66	0.362832
ERR234209	18.54	2.06	0.111111	2.26	0.121899	2.12	0.114347	6.44	0.347357	10.73	0.578749
ERR234210	19.61	2.6	0.132585	2.71	0.138195	2.21	0.112698	7.52	0.383478	10.57	0.539011
ERR234211	38.73	5.48	0.141492	6.54	0.168861	1.45	0.0374387	13.47	0.347792	20.96	0.541183
ERR234212	96.7	2.62	0.0270941	3.02	0.0312306	63.72	0.658945	69.36	0.71727	6.24	0.0645295
ERR234213	11.63	1.14	0.0980224	1.68	0.144454	2.2	0.189166	5.02	0.431642	5.53	0.475494
ERR234214	29.02	3.54	0.121985	3.7	0.127498	5.05	0.174018	12.29	0.423501	14.95	0.515162
ERR234215	10.12	0.87	0.0859684	1.25	0.123518	2.18	0.215415	4.3	0.424901	4.98	0.492095
ERR234216	12.67	1.55	0.122336	2.18	0.17206	2.25	0.177585	5.98	0.471981	5.32	0.41989
ERR234217	9.58	0.71	0.0741127	1.06	0.110647	2.53	0.264092	4.3	0.448852	4.58	0.478079
ERR234218	39.28	8.02	0.204175	6.19	0.157587	1.22	0.0310591	15.43	0.392821	20.93	0.532841
ERR234219	89.17	11.46	0.128519	18.41	0.20646	55.89	0.62678	85.76	0.961758	0.31	0.00347651
ERR234220	41.63	3.19	0.0766274	7.98	0.191689	3.26	0.0783089	14.43	0.346625	24.84	0.596685
ERR234221	34.45	6.59	0.191292	4.81	0.139623	2.22	0.0644412	13.62	0.395356	18.01	0.522787
ERR234222	125.51	12.15	0.096805	2.83	0.022548	52.87	0.421241	67.85	0.540594	23.25	0.185244
ERR234223	63.04	8.84	0.140228	2.75	0.0436231	21.43	0.339943	33.02	0.523794	13.05	0.207011
ERR234224	12.7	1.02	0.080315	1.51	0.118898	2.29	0.180315	4.82	0.379528	6.87	0.540945
ERR234225	21.11	2.33	0.110374	2.17	0.102795	2.32	0.109901	6.82	0.32307	13.03	0.617243
ERR234226	9.57	0.7	0.0731452	1.22	0.127482	2.24	0.234065	4.16	0.434692	4.59	0.479624
ERR234227	132.59	38.46	0.290067	17.86	0.134701	64.21	0.484275	120.53	0.909043	8.65	0.0652387
ERR234228	67.68	19.06	0.281619	10.26	0.151596	25.5	0.376773	54.82	0.809988	10.06	0.148641
ERR234229	27.76	3.83	0.137968	2.95	0.106268	2.33	0.0839337	9.11	0.32817	16.93	0.60987
ERR234230	40.84	3.37	0.0825171	5.39	0.131978	1.31	0.0320764	10.07	0.246572	27.4	0.670911
ERR234231	34.16	7.09	0.207553	6.49	0.189988	1.19	0.0348361	14.77	0.432377	16.48	0.482436
ERR234232	6.98	0.9	0.12894	1.81	0.259312	1.92	0.275072	4.63	0.663324	1.38	0.197708
ERR234233	12.54	0.99	0.0789474	2.08	0.165869	2.36	0.188198	5.43	0.433014	6.04	0.481659
ERR234234	17.31	1.66	0.0958983	3.92	0.226459	2.27	0.131138	7.85	0.453495	7.76	0.448296
ERR234235	9.08	1	0.110132	3.06	0.337004	1.21	0.13326	5.27	0.580396	2.86	0.314978
ERR234236	9.25	1.06	0.114595	3.04	0.328649	1.19	0.128649	5.29	0.571892	3	0.324324
ERR234237	35.02	2.47	0.0705311	4.33	0.123644	10.92	0.311822	17.72	0.505997	15	0.428327
ERR234238	12.29	0.86	0.0699756	1.78	0.144833	2.6	0.211554	5.24	0.426363	5.85	0.475997
ERR234239	14.88	1.95	0.131048	3.12	0.209677	2.86	0.192204	7.93	0.53293	5.49	0.368952
ERR234240	15.13	1.82	0.120291	3.17	0.209518	2.67	0.176471	7.66	0.506279	5.37	0.354924
ERR234241	12.63	2.27	0.179731	4.1	0.324624	1.9	0.150435	8.27	0.65479	1.56	0.123515
ERR234242	10.96	0.9	0.0821168	1.61	0.146898	2.32	0.211679	4.83	0.440693	4.99	0.455292
ERR234243	13.23	1.41	0.106576	2.87	0.216931	2.45	0.185185	6.73	0.508692	4.64	0.350718
ERR234244	13.6	1.54	0.113235	2.98	0.219118	2.31	0.169853	6.83	0.502206	4.74	0.348529
ERR234245	31.17	3.62	0.116137	4.21	0.135066	4.74	0.152069	12.57	0.403272	16.27	0.521976
ERR234246	20.13	3.71	0.184302	3.76	0.186786	2.23	0.11078	9.7	0.481868	8.2	0.407352
ERR234247	24.89	3.88	0.155886	3.65	0.146645	2.14	0.0859783	9.67	0.388509	13.05	0.524307
ERR234248	18.15	3.24	0.178512	3.68	0.202755	2.22	0.122314	9.14	0.503581	6.86	0.377961
ERR234249	20.71	4.24	0.204732	4.46	0.215355	2.23	0.107677	10.93	0.527764	7.26	0.350555
ERR234250	13.77	4.14	0.300654	4.47	0.324619	1.79	0.129993	10.4	0.755265	0.87	0.0631808
ERR234251	25	4.08	0.1632	4.12	0.1648	2.19	0.0876	10.39	0.4156	12.16	0.4864
ERR234252	28.93	4.74	0.163844	4.88	0.168683	2.19	0.0757	11.81	0.408227	14.15	0.489112
ERR234253	26.17	4.25	0.1624	4.36	0.166603	2.18	0.0833015	10.79	0.412304	12.72	0.486053
ERR234254	35.07	6.15	0.175364	7.22	0.205874	13.5	0.384944	26.87	0.766182	5.52	0.157399
ERR234255	24.84	3.61	0.14533	3.76	0.151369	2.18	0.0877617	9.55	0.384461	13.04	0.52496
ERR234256	26.65	4.47	0.16773	4.42	0.165854	2.18	0.0818011	11.07	0.415385	12.92	0.484803
ERR234257	26.93	4.2	0.15596	3.85	0.142963	2.26	0.0839213	10.31	0.382844	14.34	0.532492
ERR234258	23.71	3.22	0.135808	3.07	0.129481	2.12	0.0894137	8.41	0.354703	13.44	0.566849
ERR234259	48.7	3.92	0.0804928	3.9	0.0800821	2.14	0.0439425	9.96	0.204517	13.22	0.271458
ERR234260	19.77	3.6	0.182094	5.09	0.257461	1.21	0.0612038	9.9	0.500759	7.54	0.381386
ERR234261	22.79	3.14	0.13778	3.46	0.151821	2.16	0.0947784	8.76	0.384379	11.92	0.523036
ERR234262	23.22	3.08	0.132644	3.49	0.150301	2.32	0.0999139	8.89	0.38286	12.19	0.524978
ERR234263	25.45	3.71	0.145776	3.79	0.148919	2.19	0.0860511	9.69	0.380747	13.45	0.528487
ERR234264	21.6	2.89	0.133796	3.37	0.156019	2.26	0.10463	8.52	0.394444	11.02	0.510185
ERR234265	21.49	2.89	0.134481	3.25	0.151233	2.15	0.100047	8.29	0.385761	11.21	0.521638
ERR234266	22.66	3.32	0.146514	3.7	0.163283	2.19	0.0966461	9.21	0.406443	11.24	0.496028
ERR234267	22.82	3.27	0.143295	3.38	0.148116	2.16	0.0946538	8.81	0.386065	11.97	0.52454
ERR234268	18.43	2.17	0.117743	2.22	0.120456	2.27	0.123169	6.66	0.361367	10.46	0.567553
ERR234269	16.11	5.7	0.353818	5.12	0.317815	1.83	0.113594	12.65	0.785227	0.79	0.0490379
ERR234270	20.23	2.92	0.14434	3.03	0.149778	2.18	0.107761	8.13	0.401878	10.28	0.508156
ERR234271	25.09	4.18	0.1666	3.7	0.147469	2.14	0.0852929	10.02	0.399362	12.54	0.499801
ERR234272	26.52	4.02	0.151584	3.49	0.131599	4.97	0.187406	12.48	0.470588	11.98	0.451735
ERR234273	23.01	3.9	0.169492	3.56	0.154715	2.22	0.0964798	9.68	0.420687	11.19	0.48631
ERR238745	22.68	0.55	0.0242504	2.66	0.117284	9.69	0.427249	12.9	0.568783	8.95	0.394621
ERR238746	11.08	1.51	0.136282	2.84	0.256318	1.44	0.129964	5.79	0.522563	3.5	0.315884
	32.2485	4.09618	0.133238	4.19284	0.19155	9.09191	0.172591	17.3809	0.497379	8.26329	0.338626
